# Supplementary material for: Uncovering the Genetic Basis of Porcine Resilience Through GWAS of Feed Intake Data
Source: Animals (Basel). 2025 Nov 12;15(22):3269. doi: 10.3390/ani15223269 (PMC12649676; doi:10.3390/ani15223269)
Supplement: Supplementary file 1 [file animals-15-03269-s001.zip]

Archive with 2 entries (2 files):
- Supplementary File S1.pdf
- Supplementary File S2.Functional Annotation of Significant Variants and Candidate Genes Identified  .xlsx
