# Supplementary material for: Uncovering the Genetic Basis of Porcine Resilience Through GWAS of Feed Intake Data
Source: Animals (Basel). 2025 Nov 12;15(22):3269. doi: 10.3390/ani15223269 (PMC12649676; doi:10.3390/ani15223269)
Supplement: Supplementary file 1 [file animals-15-03269-s001.zip › Supplementary File S2.Functional Annotation of Significant Variants and Candidate Genes Identified .xlsx]

## Sheet: Significant SNP
Trait	Chr	SNP	position	allele0	allele1	freq	eff	se	p-value
RMSEFI	3	3_18244026	18244026	A	G	0.890421	-0.0593141	0.0121465	1.04356e-06
RMSEFI	5	5_20665059	20665059	C	T	0.657112	0.0322053	0.00640392	4.93041e-07
RMSEFI	5	5_30995238	30995238	T	C	0.814224	-0.0415429	0.00793038	1.61936e-07
RMSEFI	5	5_30998789	30998789	T	C	0.851234	-0.0418387	0.00809599	2.36822e-07
RMSEFI	5	5_30998813	30998813	A	G	0.843251	-0.0387618	0.00770938	4.95948e-07
RMSEFI	5	5_32132962	32132962	G	A	0.742743	-0.038286	0.00772788	7.26011e-07
RMSEFI	5	5_32134126	32134126	A	G	0.785196	-0.0443441	0.0081336	4.98174e-08
RMSEFI	5	5_32134129	32134129	T	C	0.698113	-0.0391525	0.00791023	7.43662e-07
RMSEFI	5	5_32172106	32172106	T	C	0.732583	-0.0312218	0.00638882	1.02414e-06
RMSEFI	8	8_14938763	14938763	A	G	0.928157	0.0687287	0.012251	2.02261e-08
RMSEFI	10	10_56176108	56176108	T	G	0.809144	0.0496772	0.0100206	7.14101e-07
RMSEFD	2	2_13777555	13777555	A	T	0.696299	0.774686	0.148379	1.7795e-07
RMSEFD	2	2_14480036	14480036	T	C	0.867199	1.06931	0.21358	5.53958e-07
RMSEFD	10	10_47609484	47609484	G	A	0.931785	-1.32275	0.246159	7.71939e-08
RMSEFD	10	10_47833971	47833971	C	T	0.725327	0.995445	0.198983	5.65441e-07
RMSEFD	10	10_49629747	49629747	A	G	0.818578	1.07126	0.216352	7.36663e-07
RMSEFD	10	10_49631456	49631456	A	G	0.819303	1.05166	0.206796	3.66672e-07
RMSEFD	10	10_49631485	49631485	T	C	0.819303	1.08534	0.209321	2.15931e-07
RMSEFD	10	10_49681142	49681142	G	T	0.815312	1.12542	0.226399	6.66297e-07
RMSEFD	10	10_49681197	49681197	T	C	0.814949	1.18242	0.229282	2.50874e-07
RMSEFD	10	10_49681274	49681274	T	C	0.818215	1.16718	0.226847	2.67177e-07
RMSEFD	13	13_22269266	22269266	A	G	0.919811	1.20447	0.244424	8.31628e-07
RMSEFD	13	13_22269276	22269276	T	C	0.921263	1.27195	0.245307	2.15874e-07
RMSEFD	13	13_74956319	74956319	T	C	0.741292	-0.829976	0.169038	9.1074e-07
RMSEFD	13	13_76144564	76144564	C	T	0.750363	-0.867805	0.172873	5.17018e-07
RMSEFD	13	13_76144571	76144571	A	G	0.75	-0.863154	0.172742	5.82972e-07
RMSEFD	16	16_3980191	3980191	G	C	0.673803	0.901057	0.178057	4.18146e-07
RMSEFD	16	16_3980248	3980248	G	T	0.675617	0.921203	0.184843	6.23791e-07
RMSEFD	16	16_3980256	3980256	C	G	0.675617	0.921203	0.184843	6.23791e-07
QRFI	1	1_270386804	270386804	T	C	0.637881	1.53887	0.316465	1.15807e-06
QRFI	1	1_270391201	270391201	A	G	0.684688	1.66355	0.324628	2.98383e-07
QRFI	1	1_270929711	270929711	A	C	0.884978	2.04135	0.419969	1.16969e-06
QRFI	2	2_8960899	8960899	C	A	0.874456	-1.85534	0.383331	1.29805e-06
QRFI	3	3_106221572	106221572	C	G	0.966618	-4.30504	0.861688	5.8517e-07
QRFI	3	3_112536020	112536020	T	C	0.827286	1.75892	0.354655	7.06623e-07
QRFI	3	3_112556064	112556064	G	A	0.805878	1.69783	0.335802	4.28051e-07
QRFI	7	7_86344231	86344231	C	A	0.92852	-2.42588	0.473248	2.9594e-07
QRFI	8	8_129801413	129801413	T	A	0.886792	2.16443	0.44694	1.28039e-06
QRFI	9	9_52975998	52975998	G	C	0.930334	-2.31939	0.470859	8.3987e-07
QRFI	9	9_66053676	66053676	C	T	0.940131	2.8961	0.551582	1.51657e-07
QRFI	9	9_66094629	66094629	C	T	0.937591	2.80988	0.579276	1.23043e-06
QRFI	9	9_66914339	66914339	A	G	0.917634	2.54931	0.481956	1.22648e-07
QRFI	10	10_6463442	6463442	A	G	0.866473	-1.88375	0.38462	9.6969e-07
QRFI	10	10_8925408	8925408	G	A	0.948113	-3.12179	0.631073	7.54407e-07
QRFI	10	10_37712559	37712559	A	G	0.961176	-3.47275	0.703313	7.90468e-07
QRFI	10	10_37759538	37759538	G	A	0.960087	-3.36776	0.670099	5.0143e-07
QRFI	10	10_38088016	38088016	A	T	0.8291	-1.70507	0.34987	1.09662e-06
QRFI	10	10_38165796	38165796	G	A	0.814586	-1.69537	0.343981	8.27904e-07
QRFI	11	11_26916442	26916442	C	A	0.952467	-3.32412	0.65718	4.23326e-07
QRFI	11	11_57263947	57263947	A	T	0.933962	-2.66702	0.530505	4.97371e-07
QRFI	12	12_10921	10921	T	C	0.74238	-1.63185	0.328874	6.97946e-07
QRFI	13	13_200945969	200945969	A	G	0.833817	-1.8047	0.368535	9.73322e-07
QRFI	14	14_59225961	59225961	T	G	0.94775	3.04267	0.595838	3.28102e-07
QRFI	15	15_31744440	31744440	A	G	0.724238	1.67663	0.341985	9.4559e-07
QRFD	1	1_270916635	270916635	C	T	0.851597	2.09758	0.435745	1.48102e-06
QRFD	5	5_66869201	66869201	C	T	0.872642	-2.19845	0.454521	1.31917e-06
QRFD	5	5_66869205	66869205	C	G	0.87373	-2.22366	0.460926	1.40473e-06
QRFD	5	5_66870584	66870584	T	C	0.88389	-2.33481	0.478063	1.04009e-06
QRFD	5	5_66920490	66920490	T	C	0.882438	-2.36193	0.490696	1.48356e-06
QRFD	5	5_67126971	67126971	C	T	0.679608	-1.62193	0.320838	4.29761e-07
QRFD	7	7_8205921	8205921	G	A	0.963716	-4.87883	0.944298	2.38366e-07
QRFD	7	7_88693147	88693147	A	C	0.871553	2.10984	0.435286	1.25331e-06
QRFD	8	8_110707400	110707400	C	G	0.959361	-3.403	0.648583	1.54744e-07
QRFD	8	8_110721553	110721553	A	G	0.961901	-3.66721	0.733041	5.65217e-07
QRFD	9	9_62889568	62889568	A	C	0.93106	-3.71665	0.683977	5.51432e-08
QRFD	9	9_82536133	82536133	C	A	0.899129	-2.69034	0.494083	5.17679e-08
QRFD	9	9_82828790	82828790	C	A	0.824746	-2.39602	0.483585	7.24397e-07
QRFD	9	9_109478053	109478053	C	T	0.764877	-1.83476	0.377445	1.16787e-06
QRFD	10	10_42741532	42741532	T	C	0.858128	2.90281	0.580318	5.67099e-07
QRFD	10	10_42741645	42741645	C	T	0.854862	2.75139	0.560482	9.15504e-07
QRFD	10	10_42741840	42741840	A	G	0.852322	2.70726	0.544242	6.54627e-07
QRFD	10	10_42741889	42741889	C	T	0.854499	3.13785	0.579211	6.04512e-08
QRFD	10	10_42741896	42741896	T	C	0.854499	3.13855	0.576994	5.34372e-08
QRFD	10	10_42742502	42742502	C	T	0.855225	2.98459	0.572517	1.857e-07
QRFD	10	10_67093205	67093205	A	G	0.919811	-3.5073	0.72446	1.2902e-06
QRFD	12	12_45187896	45187896	T	C	0.934325	3.13231	0.629063	6.38038e-07
QRFD	13	13_37070840	37070840	T	C	0.942308	-3.72565	0.716339	1.98261e-07
QRFD	13	13_37072733	37072733	G	A	0.939405	-3.43975	0.699508	8.77086e-07
QRFD	13	13_37072754	37072754	C	T	0.938679	-3.44836	0.685261	4.8493e-07
QRFD	13	13_37075918	37075918	C	G	0.940131	-3.51526	0.717717	9.68972e-07
QRFD	13	13_37076666	37076666	G	T	0.941219	-3.88268	0.761618	3.43367e-07
QRFD	13	13_37076834	37076834	G	A	0.935776	-3.55405	0.704614	4.55982e-07
QRFD	13	13_37077275	37077275	G	T	0.945936	-3.79147	0.745405	3.6483e-07
QRFD	13	13_37077892	37077892	C	A	0.941582	-3.73011	0.720298	2.23594e-07
QRFD	13	13_37078718	37078718	A	G	0.941945	-3.53705	0.721128	9.34797e-07
QRFD	13	13_37078978	37078978	T	C	0.943396	-3.42265	0.710494	1.45533e-06
QRFD	13	13_37079038	37079038	G	A	0.940493	-3.51013	0.714377	8.94402e-07
QRFD	13	13_37079615	37079615	G	C	0.94775	-3.66673	0.747091	9.20012e-07
QRFD	13	13_37080425	37080425	T	A	0.946662	-4.30973	0.76555	1.80638e-08
QRFD	13	13_37090672	37090672	T	C	0.943396	-3.76645	0.748994	4.93873e-07
QRFD	13	13_72999801	72999801	A	G	0.953556	-3.81297	0.789974	1.38812e-06
QRFD	13	13_73526510	73526510	T	C	0.951016	-3.61389	0.7509	1.48876e-06
QRFD	13	13_73544141	73544141	G	A	0.954282	-3.73826	0.769584	1.18868e-06
QRFD	13	13_73952373	73952373	T	C	0.95283	-4.02876	0.818856	8.65486e-07
QRFD	13	13_75574634	75574634	A	G	0.955007	-4.28005	0.805952	1.09297e-07
QRFD	15	15_127857560	127857560	T	C	0.955733	3.81988	0.784285	1.11301e-06
QRFD	15	15_127864633	127864633	T	G	0.95537	3.88414	0.746732	1.97671e-07
QRFD	15	15_127901541	127901541	G	A	0.951742	3.98576	0.768043	2.10861e-07
RMSECFI	2	2_149291888	149291888	C	T	0.956821	-0.823849	0.16448	5.47659e-07
RMSECFI	2	2_149648341	149648341	T	C	0.875181	-0.469161	0.0969096	1.29043e-06
RMSECFI	2	2_149730905	149730905	A	G	0.866836	-0.435773	0.0900423	1.30072e-06
RMSECFI	2	2_149733402	149733402	C	G	0.872279	-0.472848	0.0972505	1.1611e-06
RMSECFI	2	2_149741930	149741930	A	T	0.870102	-0.485315	0.100157	1.26281e-06
RMSECFI	2	2_149741934	149741934	G	C	0.870102	-0.485315	0.100157	1.26281e-06
RMSECFI	2	2_149827855	149827855	T	A	0.888244	-0.511835	0.0997021	2.84192e-07
RMSECFI	2	2_149829141	149829141	G	A	0.882438	-0.49702	0.102757	1.31923e-06
RMSECFI	2	2_149845543	149845543	G	A	0.886067	-0.500494	0.103371	1.28712e-06
RMSECFI	2	2_150925312	150925312	T	C	0.497097	-0.295202	0.0595173	7.05163e-07
RMSECFI	2	2_151026611	151026611	T	C	0.583454	0.290345	0.0594761	1.0517e-06
RMSECFI	2	2_151078512	151078512	T	C	0.716255	0.352518	0.068516	2.67455e-07
RMSECFI	2	2_151137671	151137671	A	G	0.567126	0.291397	0.0595281	9.82449e-07
RMSECFI	2	2_151212123	151212123	T	C	0.711176	0.354602	0.0682173	2.0132e-07
RMSECFI	2	2_151281162	151281162	A	G	0.570392	0.309302	0.0623678	7.07383e-07
RMSECFI	2	2_151324875	151324875	A	G	0.607039	0.326989	0.0672116	1.14423e-06
RMSECFI	2	2_151327317	151327317	C	T	0.603048	0.321672	0.0659524	1.07525e-06
RMSECFI	2	2_151331252	151331252	T	G	0.590711	0.329202	0.0657373	5.50458e-07
RMSECFI	2	2_151335060	151335060	T	C	0.611393	0.33024	0.0675206	1.00346e-06
RMSECFI	2	2_151337763	151337763	G	C	0.599782	0.338954	0.0665421	3.50904e-07
RMSECFI	2	2_151338733	151338733	T	C	0.58418	0.331121	0.065288	3.94281e-07
RMSECFI	2	2_151340177	151340177	A	G	0.587808	0.316174	0.0627051	4.60112e-07
RMSECFI	2	2_151341172	151341172	T	C	0.603774	0.325619	0.0655616	6.81327e-07
RMSECFI	2	2_151341846	151341846	A	C	0.588897	0.322442	0.0662703	1.14132e-06
RMSECFI	2	2_151341915	151341915	A	G	0.588171	0.340291	0.0666075	3.24055e-07
RMSECFI	2	2_151342340	151342340	A	G	0.586357	0.322957	0.064078	4.65374e-07
RMSECFI	2	2_151343277	151343277	G	A	0.603411	0.344997	0.0680924	4.04988e-07
RMSECFI	2	2_151343600	151343600	C	T	0.58164	0.318951	0.065767	1.23642e-06
RMSECFI	2	2_151347387	151347387	T	C	0.583091	0.3378	0.0664317	3.67773e-07
RMSECFI	2	2_151351919	151351919	A	G	0.595065	0.336374	0.0666899	4.56266e-07
RMSECFI	2	2_151401547	151401547	A	G	0.562409	0.298551	0.0607995	9.08806e-07
RMSECFI	3	3_6201890	6201890	G	A	0.904209	0.487535	0.100841	1.33341e-06
RMSECFI	5	5_17660757	17660757	T	G	0.805878	0.418944	0.081832	3.06251e-07
RMSECFI	7	7_20275242	20275242	T	C	0.840711	0.728305	0.142284	3.07712e-07
RMSECFI	7	7_20275252	20275252	T	C	0.840711	0.735958	0.142291	2.3134e-07
RMSECFI	7	7_20276338	20276338	G	A	0.847605	0.692151	0.143095	1.31809e-06
RMSECFI	7	7_20282867	20282867	T	C	0.83672	0.686669	0.141903	1.30497e-06
RMSECFI	7	7_101712864	101712864	A	G	0.50508	0.360805	0.0701989	2.75104e-07
RMSECFI	7	7_101719219	101719219	A	T	0.497097	0.352038	0.0714082	8.22599e-07
RMSECFI	7	7_101722167	101722167	T	C	0.508345	-0.361682	0.0710748	3.60435e-07
RMSECFI	7	7_101728059	101728059	G	A	0.506894	0.364229	0.0750352	1.20928e-06
RMSECFI	7	7_101732220	101732220	C	T	0.505443	0.355303	0.0713703	6.41443e-07
RMSECFI	9	9_42357169	42357169	T	C	0.933599	-0.578792	0.118852	1.11674e-06
RMSECFI	9	9_42414506	42414506	G	C	0.937954	-0.585662	0.119979	1.05352e-06
RMSECFI	9	9_42414581	42414581	T	C	0.938679	-0.607304	0.118814	3.19826e-07
RMSECFI	9	9_42424698	42424698	T	C	0.937954	-0.551776	0.114075	1.31847e-06
RMSECFI	9	9_42424807	42424807	A	T	0.936139	-0.527558	0.108955	1.2854e-06
RMSECFI	9	9_42426452	42426452	T	A	0.940856	-0.618096	0.119848	2.50492e-07
RMSECFI	9	9_42426480	42426480	T	C	0.939405	-0.587289	0.118753	7.596e-07
RMSECFI	9	9_42495300	42495300	A	C	0.923803	-0.494531	0.102137	1.28639e-06
RMSECFI	9	9_131763229	131763229	T	C	0.936139	0.737024	0.138617	1.05494e-07
RMSECFI	9	9_132833213	132833213	T	C	0.909652	0.700676	0.144361	1.21223e-06
RMSECFI	9	9_132833220	132833220	G	A	0.909652	0.700676	0.144361	1.21223e-06
RMSECFI	9	9_133124231	133124231	A	G	0.904209	0.748231	0.154839	1.34945e-06
RMSECFI	9	9_133688645	133688645	T	C	0.889695	0.62956	0.12391	3.75869e-07
RMSECFI	12	12_29583860	29583860	C	T	0.708636	-0.36269	0.0739958	9.51077e-07
RMSECFI	12	12_29583861	29583861	A	G	0.708636	-0.36269	0.0739958	9.51077e-07
RMSECFD	8	8_5469351	5469351	G	C	0.9082	11.9154	2.14006	2.57989e-08
RMSECFD	8	8_17363295	17363295	T	C	0.864296	7.8543	1.60351	9.67213e-07
RMSECFD	8	8_17477285	17477285	T	C	0.890421	9.09462	1.74064	1.74273e-07
RMSECFD	8	8_115671048	115671048	A	G	0.93106	-10.8045	2.14466	4.70734e-07
RMSECFD	8	8_115671053	115671053	G	A	0.93106	-10.8045	2.14466	4.70734e-07
RMSECFD	10	10_6073366	6073366	T	C	0.933599	11.2156	2.28473	9.15675e-07
RMSECFD	11	11_61073632	61073632	G	A	0.813498	32.7628	6.39505	3.00477e-07
RMSECFD	12	12_55019156	55019156	A	G	0.927794	12.242	2.49532	9.29623e-07
RMSECFD	12	12_55040174	55040174	C	T	0.929608	13.5315	2.76175	9.60218e-07
RMSECFD	12	12_55060998	55060998	A	G	0.928882	13.0911	2.62027	5.85024e-07
RMSECFD	12	12_55066579	55066579	T	C	0.935414	13.5999	2.62128	2.12265e-07
RMSECFD	12	12_55067302	55067302	T	C	0.937228	14.553	2.67486	5.30807e-08
RMSECFD	12	12_55068075	55068075	T	C	0.935776	14.5583	2.8053	2.10772e-07
RMSECFD	12	12_55071824	55071824	G	C	0.936139	14.8328	2.85825	2.10886e-07
RMSECFD	12	12_55072204	55072204	C	T	0.935051	13.8447	2.81984	9.11972e-07
RMSECFD	12	12_55072213	55072213	A	G	0.934688	13.8652	2.80138	7.44359e-07
RMSECFD	12	12_55074710	55074710	T	C	0.933237	13.722	2.75709	6.45872e-07
RMSECFD	12	12_55074946	55074946	T	C	0.934688	14.4853	2.73484	1.18004e-07
RMSECFD	12	12_55075003	55075003	A	C	0.935051	13.5736	2.73995	7.27246e-07
RMSECFD	12	12_55076205	55076205	T	C	0.934688	13.7699	2.75059	5.5525e-07
RMSECFD	12	12_55076283	55076283	T	C	0.933962	13.7074	2.71492	4.44312e-07
RMSECFD	12	12_55076342	55076342	A	G	0.934325	13.4541	2.70889	6.81247e-07
RMSECFD	12	12_55076576	55076576	C	A	0.936139	13.2116	2.69419	9.40333e-07
RMSECFD	12	12_55077138	55077138	C	A	0.935414	13.6696	2.78433	9.1322e-07
RMSECFD	12	12_55077509	55077509	A	C	0.935414	14.4536	2.8022	2.49669e-07
RMSECFD	12	12_55083450	55083450	A	G	0.933962	13.5732	2.60241	1.83192e-07
RMSECFD	12	12_55084709	55084709	G	C	0.935776	13.9658	2.70921	2.53693e-07
RMSECFD	12	12_55089473	55089473	A	G	0.932874	12.9143	2.63795	9.80109e-07
RMSECFD	16	16_955765	955765	T	C	0.940131	13.5988	2.51984	6.7882e-08
RMSECFD	16	16_955767	955767	C	T	0.940131	13.5988	2.51984	6.7882e-08
RMSECFD	16	16_961597	961597	A	C	0.932148	12.4413	2.52382	8.24265e-07
RMSECFD	16	16_4922978	4922978	T	C	0.951016	-13.6403	2.724	5.51549e-07
RMSECFD	17	17_11294396	11294396	A	G	0.936139	-15.1307	3.01965	5.42142e-07

## Sheet: VEP annotation results
Uploaded variant	Location	Allele	Consequence	Symbol	Gene	Feature type	Feature	Biotype	Exon	cDNA position	CDS position	Protein position	Amino acids	Codons	Existing variant	REF ALLELE	UPLOADED ALLELE	Feature strand	Transcript support level	APPRIS	Clinical significance	Motif name
1_270386804_T/C	1:270386804-270386804	C	intron_variant	HMCN2	ENSSSCG00000005699	Transcript	ENSSSCT00000006268.5	protein_coding	-	-	-	-	-	-	-	T	T/C	1	-	P1	-	-
1_270386804_T/C	1:270386804-270386804	C	intron_variant	HMCN2	ENSSSCG00000005699	Transcript	ENSSSCT00000086434.2	protein_coding	-	-	-	-	-	-	-	T	T/C	1	-	-	-	-
1_270386804_T/C	1:270386804-270386804	C	regulatory_region_variant	-	-	RegulatoryFeature	ENSSSCR1_B3ZMSG	enhancer	-	-	-	-	-	-	-	T	T/C	-	-	-	-	-
1_270391201_A/G	1:270391201-270391201	G	intron_variant	HMCN2	ENSSSCG00000005699	Transcript	ENSSSCT00000006268.5	protein_coding	-	-	-	-	-	-	-	A	A/G	1	-	P1	-	-
1_270391201_A/G	1:270391201-270391201	G	intron_variant	HMCN2	ENSSSCG00000005699	Transcript	ENSSSCT00000086434.2	protein_coding	-	-	-	-	-	-	-	A	A/G	1	-	-	-	-
1_270916635_C/T	1:270916635-270916635	T	downstream_gene_variant	FIBCD1	ENSSSCG00000005707	Transcript	ENSSSCT00000006276.4	protein_coding	-	-	-	-	-	-	-	C	C/T	-1	-	P1	-	-
1_270916635_C/T	1:270916635-270916635	T	upstream_gene_variant	QRFP	ENSSSCG00000005705	Transcript	ENSSSCT00000006274.2	protein_coding	-	-	-	-	-	-	-	C	C/T	-1	-	P1	-	-
1_270929711_A/C	1:270929711-270929711	C	intron_variant	FIBCD1	ENSSSCG00000005707	Transcript	ENSSSCT00000006276.4	protein_coding	-	-	-	-	-	-	-	A	A/C	-1	-	P1	-	-
2_8960899_C/A	2:8960899-8960899	A	intron_variant	STX5	ENSSSCG00000026293	Transcript	ENSSSCT00000023508.4	protein_coding	-	-	-	-	-	-	-	C	C/A	1	-	-	-	-
2_8960899_C/A	2:8960899-8960899	A	intron_variant	STX5	ENSSSCG00000026293	Transcript	ENSSSCT00000097514.1	protein_coding	-	-	-	-	-	-	-	C	C/A	1	-	P1	-	-
2_13777555_A/T	2:13777555-13777555	T	downstream_gene_variant	-	ENSSSCG00000034028	Transcript	ENSSSCT00000049192.2	pseudogene	-	-	-	-	-	-	-	A	A/T	-1	-	-	-	-
2_14480036_T/C	2:14480036-14480036	C	downstream_gene_variant	-	ENSSSCG00000045838	Transcript	ENSSSCT00000051126.2	protein_coding	-	-	-	-	-	-	-	T	T/C	-1	-	P1	-	-
2_14480036_T/C	2:14480036-14480036	C	intron_variant	-	ENSSSCG00000031436	Transcript	ENSSSCT00000053437.2	protein_coding	-	-	-	-	-	-	-	T	T/C	1	-	P1	-	-
2_149291888_C/T	2:149291888-149291888	T	intergenic_variant	-	-	-	-	-	-	-	-	-	-	-	-	C	C/T	-	-	-	-	-
2_149648341_T/C	2:149648341-149648341	C	intergenic_variant	-	-	-	-	-	-	-	-	-	-	-	-	T	T/C	-	-	-	-	-
2_149730905_A/G	2:149730905-149730905	G	downstream_gene_variant	HTR4	ENSSSCG00000014428	Transcript	ENSSSCT00000051379.3	protein_coding	-	-	-	-	-	-	-	A	A/G	-1	-	P4	-	-
2_149733402_C/G	2:149733402-149733402	G	intron_variant	HTR4	ENSSSCG00000014428	Transcript	ENSSSCT00000051379.3	protein_coding	-	-	-	-	-	-	-	C	C/G	-1	-	P4	-	-
2_149741930_A/T	2:149741930-149741930	T	downstream_gene_variant	HTR4	ENSSSCG00000014428	Transcript	ENSSSCT00000015772.5	protein_coding	-	-	-	-	-	-	-	A	A/T	-1	-	-	-	-
2_149741930_A/T	2:149741930-149741930	T	intron_variant	HTR4	ENSSSCG00000014428	Transcript	ENSSSCT00000051379.3	protein_coding	-	-	-	-	-	-	-	A	A/T	-1	-	P4	-	-
2_149741930_A/T	2:149741930-149741930	T	regulatory_region_variant	-	-	RegulatoryFeature	ENSSSCR2_947FQ5	enhancer	-	-	-	-	-	-	-	A	A/T	-	-	-	-	-
2_149741934_G/C	2:149741934-149741934	C	downstream_gene_variant	HTR4	ENSSSCG00000014428	Transcript	ENSSSCT00000015772.5	protein_coding	-	-	-	-	-	-	-	G	G/C	-1	-	-	-	-
2_149741934_G/C	2:149741934-149741934	C	intron_variant	HTR4	ENSSSCG00000014428	Transcript	ENSSSCT00000051379.3	protein_coding	-	-	-	-	-	-	-	G	G/C	-1	-	P4	-	-
2_149741934_G/C	2:149741934-149741934	C	regulatory_region_variant	-	-	RegulatoryFeature	ENSSSCR2_947FQ5	enhancer	-	-	-	-	-	-	-	G	G/C	-	-	-	-	-
2_149827855_T/A	2:149827855-149827855	A	intron_variant	HTR4	ENSSSCG00000014428	Transcript	ENSSSCT00000015772.5	protein_coding	-	-	-	-	-	-	-	T	T/A	-1	-	-	-	-
2_149827855_T/A	2:149827855-149827855	A	intron_variant	HTR4	ENSSSCG00000014428	Transcript	ENSSSCT00000038984.3	protein_coding	-	-	-	-	-	-	-	T	T/A	-1	-	-	-	-
2_149827855_T/A	2:149827855-149827855	A	intron_variant	HTR4	ENSSSCG00000014428	Transcript	ENSSSCT00000051379.3	protein_coding	-	-	-	-	-	-	-	T	T/A	-1	-	P4	-	-
2_149827855_T/A	2:149827855-149827855	A	intron_variant	HTR4	ENSSSCG00000014428	Transcript	ENSSSCT00000085736.2	protein_coding	-	-	-	-	-	-	-	T	T/A	-1	-	A1	-	-
2_149827855_T/A	2:149827855-149827855	A	regulatory_region_variant	-	-	RegulatoryFeature	ENSSSCR2_B34PSH	open_chromatin_region	-	-	-	-	-	-	-	T	T/A	-	-	-	-	-
2_149829141_G/A	2:149829141-149829141	A	intron_variant	HTR4	ENSSSCG00000014428	Transcript	ENSSSCT00000015772.5	protein_coding	-	-	-	-	-	-	-	G	G/A	-1	-	-	-	-
2_149829141_G/A	2:149829141-149829141	A	intron_variant	HTR4	ENSSSCG00000014428	Transcript	ENSSSCT00000038984.3	protein_coding	-	-	-	-	-	-	-	G	G/A	-1	-	-	-	-
2_149829141_G/A	2:149829141-149829141	A	intron_variant	HTR4	ENSSSCG00000014428	Transcript	ENSSSCT00000051379.3	protein_coding	-	-	-	-	-	-	-	G	G/A	-1	-	P4	-	-
2_149829141_G/A	2:149829141-149829141	A	intron_variant	HTR4	ENSSSCG00000014428	Transcript	ENSSSCT00000085736.2	protein_coding	-	-	-	-	-	-	-	G	G/A	-1	-	A1	-	-
2_149845543_G/A	2:149845543-149845543	A	intron_variant	HTR4	ENSSSCG00000014428	Transcript	ENSSSCT00000015772.5	protein_coding	-	-	-	-	-	-	-	G	G/A	-1	-	-	-	-
2_149845543_G/A	2:149845543-149845543	A	intron_variant	HTR4	ENSSSCG00000014428	Transcript	ENSSSCT00000038984.3	protein_coding	-	-	-	-	-	-	-	G	G/A	-1	-	-	-	-
2_149845543_G/A	2:149845543-149845543	A	intron_variant	HTR4	ENSSSCG00000014428	Transcript	ENSSSCT00000051379.3	protein_coding	-	-	-	-	-	-	-	G	G/A	-1	-	P4	-	-
2_149845543_G/A	2:149845543-149845543	A	intron_variant	HTR4	ENSSSCG00000014428	Transcript	ENSSSCT00000085736.2	protein_coding	-	-	-	-	-	-	-	G	G/A	-1	-	A1	-	-
2_150925312_T/C	2:150925312-150925312	C	downstream_gene_variant	PDE6A	ENSSSCG00000014438	Transcript	ENSSSCT00000015783.3	protein_coding	-	-	-	-	-	-	-	T	T/C	-1	-	P1	-	-
2_151026611_T/C	2:151026611-151026611	C	downstream_gene_variant	SLC26A2	ENSSSCG00000039045	Transcript	ENSSSCT00000015784.5	protein_coding	-	-	-	-	-	-	rs343137465	T	T/C	1	-	P1	-	-
2_151078512_T/C	2:151078512-151078512	C	intron_variant	HMGXB3	ENSSSCG00000014440	Transcript	ENSSSCT00000015786.5	protein_coding	-	-	-	-	-	-	rs342741126	T	T/C	1	-	A2	-	-
2_151078512_T/C	2:151078512-151078512	C	intron_variant	HMGXB3	ENSSSCG00000014440	Transcript	ENSSSCT00000099031.1	protein_coding	-	-	-	-	-	-	rs342741126	T	T/C	1	-	P2	-	-
2_151078512_T/C	2:151078512-151078512	C	intron_variant	HMGXB3	ENSSSCG00000014440	Transcript	ENSSSCT00000102004.1	protein_coding	-	-	-	-	-	-	rs342741126	T	T/C	1	-	A2	-	-
2_151078512_T/C	2:151078512-151078512	C	intron_variant	HMGXB3	ENSSSCG00000014440	Transcript	ENSSSCT00000105456.1	protein_coding	-	-	-	-	-	-	rs342741126	T	T/C	1	-	A2	-	-
2_151137671_A/G	2:151137671-151137671	G	intron_variant	CSF1R	ENSSSCG00000014441	Transcript	ENSSSCT00000069286.2	protein_coding	-	-	-	-	-	-	rs1107857650	A	A/G	-1	-	-	-	-
2_151137671_A/G	2:151137671-151137671	G	intron_variant	CSF1R	ENSSSCG00000014441	Transcript	ENSSSCT00000087092.2	protein_coding	-	-	-	-	-	-	rs1107857650	A	A/G	-1	-	P1	-	-
2_151212123_T/C	2:151212123-151212123	C	intron_variant	CDX1	ENSSSCG00000060480	Transcript	ENSSSCT00000102231.2	protein_coding	-	-	-	-	-	-	rs3475701955	T	T/C	1	-	P1	-	-
2_151212123_T/C	2:151212123-151212123	C	regulatory_region_variant	-	-	RegulatoryFeature	ENSSSCR2_B3528R	enhancer	-	-	-	-	-	-	rs3475701955	T	T/C	-	-	-	-	-
2_151281162_A/G	2:151281162-151281162	G	intron_variant	CAMK2A	ENSSSCG00000014443	Transcript	ENSSSCT00000015790.5	protein_coding	-	-	-	-	-	-	rs1111565286	A	A/G	-1	-	A1	-	-
2_151281162_A/G	2:151281162-151281162	G	intron_variant	CAMK2A	ENSSSCG00000014443	Transcript	ENSSSCT00000027746.4	protein_coding	-	-	-	-	-	-	rs1111565286	A	A/G	-1	-	P4	-	-
2_151281162_A/G	2:151281162-151281162	G	intron_variant	CAMK2A	ENSSSCG00000014443	Transcript	ENSSSCT00000052397.3	protein_coding	-	-	-	-	-	-	rs1111565286	A	A/G	-1	-	-	-	-
2_151281162_A/G	2:151281162-151281162	G	intron_variant	CAMK2A	ENSSSCG00000014443	Transcript	ENSSSCT00000106513.1	protein_coding	-	-	-	-	-	-	rs1111565286	A	A/G	-1	-	-	-	-
2_151281162_A/G	2:151281162-151281162	G	intron_variant	CAMK2A	ENSSSCG00000014443	Transcript	ENSSSCT00000106833.1	protein_coding	-	-	-	-	-	-	rs1111565286	A	A/G	-1	-	-	-	-
2_151281162_A/G	2:151281162-151281162	G	regulatory_region_variant	-	-	RegulatoryFeature	ENSSSCR2_CK2BB	enhancer	-	-	-	-	-	-	rs1111565286	A	A/G	-	-	-	-	-
2_151324875_A/G	2:151324875-151324875	G	upstream_gene_variant	ARSI	ENSSSCG00000014448	Transcript	ENSSSCT00000015795.5	protein_coding	-	-	-	-	-	-	-	A	A/G	-1	-	P1	-	-
2_151327317_C/T	2:151327317-151327317	T	intergenic_variant	-	-	-	-	-	-	-	-	-	-	-	-	C	C/T	-	-	-	-	-
2_151331252_T/G	2:151331252-151331252	G	intergenic_variant	-	-	-	-	-	-	-	-	-	-	-	rs3475917693	T	T/G	-	-	-	-	-
2_151335060_T/C	2:151335060-151335060	C	regulatory_region_variant	-	-	RegulatoryFeature	ENSSSCR2_CK2G8	enhancer	-	-	-	-	-	-	-	T	T/C	-	-	-	-	-
2_151335060_T/C	2:151335060-151335060	C	intergenic_variant	-	-	-	-	-	-	-	-	-	-	-	-	T	T/C	-	-	-	-	-
2_151337763_G/C	2:151337763-151337763	C	intergenic_variant	-	-	-	-	-	-	-	-	-	-	-	rs337546349	G	G/C	-	-	-	-	-
2_151338733_T/C	2:151338733-151338733	C	intergenic_variant	-	-	-	-	-	-	-	-	-	-	-	rs325221937	T	T/C	-	-	-	-	-
2_151340177_A/G	2:151340177-151340177	G	intergenic_variant	-	-	-	-	-	-	-	-	-	-	-	rs342475381	A	A/G	-	-	-	-	-
2_151341172_T/C	2:151341172-151341172	C	intergenic_variant	-	-	-	-	-	-	-	-	-	-	-	-	T	T/C	-	-	-	-	-
2_151341846_A/C	2:151341846-151341846	C	intergenic_variant	-	-	-	-	-	-	-	-	-	-	-	rs336003759	A	A/C	-	-	-	-	-
2_151341915_A/G	2:151341915-151341915	G	intergenic_variant	-	-	-	-	-	-	-	-	-	-	-	rs321196328	A	A/G	-	-	-	-	-
2_151342340_A/G	2:151342340-151342340	G	intergenic_variant	-	-	-	-	-	-	-	-	-	-	-	rs342922002	A	A/G	-	-	-	-	-
2_151343277_G/A	2:151343277-151343277	A	intergenic_variant	-	-	-	-	-	-	-	-	-	-	-	-	G	G/A	-	-	-	-	-
2_151343600_C/T	2:151343600-151343600	T	intergenic_variant	-	-	-	-	-	-	-	-	-	-	-	rs338379676	C	C/T	-	-	-	-	-
2_151347387_T/C	2:151347387-151347387	C	intergenic_variant	-	-	-	-	-	-	-	-	-	-	-	rs331145673	T	T/C	-	-	-	-	-
2_151351919_A/G	2:151351919-151351919	G	downstream_gene_variant	-	ENSSSCG00000043001	Transcript	ENSSSCT00000087546.2	lncRNA	-	-	-	-	-	-	rs344515979	A	A/G	-1	-	-	-	-
2_151401547_A/G	2:151401547-151401547	G	downstream_gene_variant	CD74	ENSSSCG00000033262	Transcript	ENSSSCT00000047117.3	protein_coding	-	-	-	-	-	-	rs3474685506	A	A/G	-1	-	P1	-	-
2_151401547_A/G	2:151401547-151401547	G	downstream_gene_variant	CD74	ENSSSCG00000033262	Transcript	ENSSSCT00000048777.3	protein_coding	-	-	-	-	-	-	rs3474685506	A	A/G	-1	-	-	-	-
2_151401547_A/G	2:151401547-151401547	G	downstream_gene_variant	CD74	ENSSSCG00000033262	Transcript	ENSSSCT00000061708.3	protein_coding	-	-	-	-	-	-	rs3474685506	A	A/G	-1	-	-	-	-
2_151401547_A/G	2:151401547-151401547	G	downstream_gene_variant	TCOF1	ENSSSCG00000014450	Transcript	ENSSSCT00000015798.4	protein_coding	-	-	-	-	-	-	rs3474685506	A	A/G	1	-	P1	-	-
2_151401547_A/G	2:151401547-151401547	G	downstream_gene_variant	TCOF1	ENSSSCG00000014450	Transcript	ENSSSCT00000066641.2	protein_coding	-	-	-	-	-	-	rs3474685506	A	A/G	1	-	-	-	-
2_151401547_A/G	2:151401547-151401547	G	downstream_gene_variant	TCOF1	ENSSSCG00000014450	Transcript	ENSSSCT00000082901.2	protein_coding	-	-	-	-	-	-	rs3474685506	A	A/G	1	-	-	-	-
2_151401547_A/G	2:151401547-151401547	G	downstream_gene_variant	TCOF1	ENSSSCG00000014450	Transcript	ENSSSCT00000083743.2	protein_coding	-	-	-	-	-	-	rs3474685506	A	A/G	1	-	-	-	-
3_6201890_G/A	3:6201890-6201890	A	upstream_gene_variant	KPNA7	ENSSSCG00000007607	Transcript	ENSSSCT00000008347.5	protein_coding	-	-	-	-	-	-	-	G	G/A	-1	-	P1	-	-
3_6201890_G/A	3:6201890-6201890	A	upstream_gene_variant	KPNA7	ENSSSCG00000007607	Transcript	ENSSSCT00000084700.2	protein_coding	-	-	-	-	-	-	-	G	G/A	-1	-	-	-	-
3_18244026_A/G	3:18244026-18244026	G	upstream_gene_variant	-	ENSSSCG00000046707	Transcript	ENSSSCT00000074900.2	protein_coding	-	-	-	-	-	-	-	A	A/G	1	-	-	-	-
3_18244026_A/G	3:18244026-18244026	G	upstream_gene_variant	-	ENSSSCG00000046707	Transcript	ENSSSCT00000086015.1	protein_coding	-	-	-	-	-	-	-	A	A/G	1	-	-	-	-
3_18244026_A/G	3:18244026-18244026	G	upstream_gene_variant	-	ENSSSCG00000046707	Transcript	ENSSSCT00000101929.1	protein_coding	-	-	-	-	-	-	-	A	A/G	1	-	-	-	-
3_18244026_A/G	3:18244026-18244026	G	upstream_gene_variant	-	ENSSSCG00000046707	Transcript	ENSSSCT00000104528.1	protein_coding	-	-	-	-	-	-	-	A	A/G	1	-	P1	-	-
3_106221572_C/G	3:106221572-106221572	G	intergenic_variant	-	-	-	-	-	-	-	-	-	-	-	rs334780387	C	C/G	-	-	-	-	-
3_112536020_T/C	3:112536020-112536020	C	intron_variant	OTOF	ENSSSCG00000037751	Transcript	ENSSSCT00000055072.3	protein_coding	-	-	-	-	-	-	-	T	T/C	1	-	P4	-	-
3_112536020_T/C	3:112536020-112536020	C	intron_variant	OTOF	ENSSSCG00000037751	Transcript	ENSSSCT00000056076.2	protein_coding	-	-	-	-	-	-	-	T	T/C	1	-	A1	-	-
3_112556064_G/A	3:112556064-112556064	A	intron_variant	OTOF	ENSSSCG00000037751	Transcript	ENSSSCT00000055072.3	protein_coding	-	-	-	-	-	-	-	G	G/A	1	-	P4	-	-
3_112556064_G/A	3:112556064-112556064	A	intron_variant	OTOF	ENSSSCG00000037751	Transcript	ENSSSCT00000056076.2	protein_coding	-	-	-	-	-	-	-	G	G/A	1	-	A1	-	-
5_17660757_T/G	5:17660757-17660757	G	intron_variant	-	ENSSSCG00000024474	Transcript	ENSSSCT00000027546.4	protein_coding	-	-	-	-	-	-	-	T	T/G	1	-	P1	-	-
5_20665059_C/T	5:20665059-20665059	T	downstream_gene_variant	-	ENSSSCG00000054098	Transcript	ENSSSCT00000093649.1	protein_coding	-	-	-	-	-	-	-	C	C/T	1	-	P1	-	-
5_30995238_T/C	5:30995238-30995238	C	intron_variant	GRIP1	ENSSSCG00000000478	Transcript	ENSSSCT00000033391.4	protein_coding	-	-	-	-	-	-	-	T	T/C	-1	-	-	-	-
5_30995238_T/C	5:30995238-30995238	C	intron_variant	GRIP1	ENSSSCG00000000478	Transcript	ENSSSCT00000064279.3	protein_coding	-	-	-	-	-	-	-	T	T/C	-1	-	-	-	-
5_30998789_T/C	5:30998789-30998789	C	intron_variant	GRIP1	ENSSSCG00000000478	Transcript	ENSSSCT00000033391.4	protein_coding	-	-	-	-	-	-	-	T	T/C	-1	-	-	-	-
5_30998789_T/C	5:30998789-30998789	C	intron_variant	GRIP1	ENSSSCG00000000478	Transcript	ENSSSCT00000064279.3	protein_coding	-	-	-	-	-	-	-	T	T/C	-1	-	-	-	-
5_30998813_A/G	5:30998813-30998813	G	intron_variant	GRIP1	ENSSSCG00000000478	Transcript	ENSSSCT00000033391.4	protein_coding	-	-	-	-	-	-	-	A	A/G	-1	-	-	-	-
5_30998813_A/G	5:30998813-30998813	G	intron_variant	GRIP1	ENSSSCG00000000478	Transcript	ENSSSCT00000064279.3	protein_coding	-	-	-	-	-	-	-	A	A/G	-1	-	-	-	-
5_32132962_G/A	5:32132962-32132962	A	downstream_gene_variant	-	ENSSSCG00000061178	Transcript	ENSSSCT00000104654.1	lncRNA	-	-	-	-	-	-	-	G	G/A	-1	-	-	-	-
5_32134126_A/G	5:32134126-32134126	G	downstream_gene_variant	-	ENSSSCG00000061178	Transcript	ENSSSCT00000104654.1	lncRNA	-	-	-	-	-	-	-	A	A/G	-1	-	-	-	-
5_32134129_T/C	5:32134129-32134129	C	downstream_gene_variant	-	ENSSSCG00000061178	Transcript	ENSSSCT00000104654.1	lncRNA	-	-	-	-	-	-	-	T	T/C	-1	-	-	-	-
5_32172106_T/C	5:32172106-32172106	C	downstream_gene_variant	-	ENSSSCG00000060412	Transcript	ENSSSCT00000097076.1	lncRNA	-	-	-	-	-	-	-	T	T/C	-1	-	-	-	-
5_66869201_C/T	5:66869201-66869201	T	intron_variant	TSPAN11	ENSSSCG00000000734	Transcript	ENSSSCT00000000797.5	protein_coding	-	-	-	-	-	-	-	C	C/T	1	-	-	-	-
5_66869201_C/T	5:66869201-66869201	T	intron_variant	TSPAN11	ENSSSCG00000000734	Transcript	ENSSSCT00000038217.2	protein_coding	-	-	-	-	-	-	-	C	C/T	1	-	P1	-	-
5_66869205_C/G	5:66869205-66869205	G	intron_variant	TSPAN11	ENSSSCG00000000734	Transcript	ENSSSCT00000000797.5	protein_coding	-	-	-	-	-	-	-	C	C/G	1	-	-	-	-
5_66869205_C/G	5:66869205-66869205	G	intron_variant	TSPAN11	ENSSSCG00000000734	Transcript	ENSSSCT00000038217.2	protein_coding	-	-	-	-	-	-	-	C	C/G	1	-	P1	-	-
5_66870584_T/C	5:66870584-66870584	C	intron_variant	TSPAN11	ENSSSCG00000000734	Transcript	ENSSSCT00000000797.5	protein_coding	-	-	-	-	-	-	-	T	T/C	1	-	-	-	-
5_66870584_T/C	5:66870584-66870584	C	intron_variant	TSPAN11	ENSSSCG00000000734	Transcript	ENSSSCT00000038217.2	protein_coding	-	-	-	-	-	-	-	T	T/C	1	-	P1	-	-
5_66920490_T/C	5:66920490-66920490	C	intron_variant	TSPAN9	ENSSSCG00000000735	Transcript	ENSSSCT00000000798.4	protein_coding	-	-	-	-	-	-	-	T	T/C	-1	-	P1	-	-
5_66920490_T/C	5:66920490-66920490	C	intron_variant	TSPAN9	ENSSSCG00000000735	Transcript	ENSSSCT00000063353.3	protein_coding	-	-	-	-	-	-	-	T	T/C	-1	-	-	-	-
5_67126971_C/T	5:67126971-67126971	T	intron_variant	TEAD4	ENSSSCG00000000736	Transcript	ENSSSCT00000000799.5	protein_coding	-	-	-	-	-	-	-	C	C/T	-1	-	P2	-	-
5_67126971_C/T	5:67126971-67126971	T	intron_variant	TEAD4	ENSSSCG00000000736	Transcript	ENSSSCT00000000800.5	protein_coding	-	-	-	-	-	-	-	C	C/T	-1	-	-	-	-
5_67126971_C/T	5:67126971-67126971	T	downstream_gene_variant	TEAD4	ENSSSCG00000000736	Transcript	ENSSSCT00000041605.3	protein_coding	-	-	-	-	-	-	-	C	C/T	-1	-	A2	-	-
5_67126971_C/T	5:67126971-67126971	T	downstream_gene_variant	TEAD4	ENSSSCG00000000736	Transcript	ENSSSCT00000064867.3	protein_coding	-	-	-	-	-	-	-	C	C/T	-1	-	-	-	-
7_8205921_G/A	7:8205921-8205921	A	intergenic_variant	-	-	-	-	-	-	-	-	-	-	-	-	G	G/A	-	-	-	-	-
7_20275242_T/C	7:20275242-20275242	C	intron_variant	CARMIL1	ENSSSCG00000001100	Transcript	ENSSSCT00000001196.5	protein_coding	-	-	-	-	-	-	-	T	T/C	1	-	P1	-	-
7_20275242_T/C	7:20275242-20275242	C	intron_variant	CARMIL1	ENSSSCG00000001100	Transcript	ENSSSCT00000057693.3	protein_coding	-	-	-	-	-	-	-	T	T/C	1	-	-	-	-
7_20275242_T/C	7:20275242-20275242	C	regulatory_region_variant	-	-	RegulatoryFeature	ENSSSCR7_9B39M	open_chromatin_region	-	-	-	-	-	-	-	T	T/C	-	-	-	-	-
7_20275252_T/C	7:20275252-20275252	C	intron_variant	CARMIL1	ENSSSCG00000001100	Transcript	ENSSSCT00000001196.5	protein_coding	-	-	-	-	-	-	-	T	T/C	1	-	P1	-	-
7_20275252_T/C	7:20275252-20275252	C	intron_variant	CARMIL1	ENSSSCG00000001100	Transcript	ENSSSCT00000057693.3	protein_coding	-	-	-	-	-	-	-	T	T/C	1	-	-	-	-
7_20275252_T/C	7:20275252-20275252	C	regulatory_region_variant	-	-	RegulatoryFeature	ENSSSCR7_9B39M	open_chromatin_region	-	-	-	-	-	-	-	T	T/C	-	-	-	-	-
7_20276338_G/A	7:20276338-20276338	A	intron_variant	CARMIL1	ENSSSCG00000001100	Transcript	ENSSSCT00000001196.5	protein_coding	-	-	-	-	-	-	-	G	G/A	1	-	P1	-	-
7_20276338_G/A	7:20276338-20276338	A	intron_variant	CARMIL1	ENSSSCG00000001100	Transcript	ENSSSCT00000057693.3	protein_coding	-	-	-	-	-	-	-	G	G/A	1	-	-	-	-
7_20282867_T/C	7:20282867-20282867	C	intron_variant	CARMIL1	ENSSSCG00000001100	Transcript	ENSSSCT00000001196.5	protein_coding	-	-	-	-	-	-	-	T	T/C	1	-	P1	-	-
7_20282867_T/C	7:20282867-20282867	C	intron_variant	CARMIL1	ENSSSCG00000001100	Transcript	ENSSSCT00000057693.3	protein_coding	-	-	-	-	-	-	-	T	T/C	1	-	-	-	-
7_86344231_C/A	7:86344231-86344231	A	intergenic_variant	-	-	-	-	-	-	-	-	-	-	-	-	C	C/A	-	-	-	-	-
7_88693147_A/C	7:88693147-88693147	C	intergenic_variant	-	-	-	-	-	-	-	-	-	-	-	-	A	A/C	-	-	-	-	-
7_101712864_A/G	7:101712864-101712864	G	intron_variant	NRXN3	ENSSSCG00000028942	Transcript	ENSSSCT00000025256.4	protein_coding	-	-	-	-	-	-	rs80928107	A	A/G	1	-	A2	-	-
7_101712864_A/G	7:101712864-101712864	G	intron_variant	NRXN3	ENSSSCG00000028942	Transcript	ENSSSCT00000037603.3	protein_coding	-	-	-	-	-	-	rs80928107	A	A/G	1	-	P2	-	-
7_101719219_A/T	7:101719219-101719219	T	intron_variant	NRXN3	ENSSSCG00000028942	Transcript	ENSSSCT00000025256.4	protein_coding	-	-	-	-	-	-	rs340065646	A	A/T	1	-	A2	-	-
7_101719219_A/T	7:101719219-101719219	T	intron_variant	NRXN3	ENSSSCG00000028942	Transcript	ENSSSCT00000037603.3	protein_coding	-	-	-	-	-	-	rs340065646	A	A/T	1	-	P2	-	-
7_101722167_T/C	7:101722167-101722167	C	intron_variant	NRXN3	ENSSSCG00000028942	Transcript	ENSSSCT00000025256.4	protein_coding	-	-	-	-	-	-	-	T	T/C	1	-	A2	-	-
7_101722167_T/C	7:101722167-101722167	C	intron_variant	NRXN3	ENSSSCG00000028942	Transcript	ENSSSCT00000037603.3	protein_coding	-	-	-	-	-	-	-	T	T/C	1	-	P2	-	-
7_101728059_G/A	7:101728059-101728059	A	intron_variant	NRXN3	ENSSSCG00000028942	Transcript	ENSSSCT00000025256.4	protein_coding	-	-	-	-	-	-	rs320545051	G	G/A	1	-	A2	-	-
7_101728059_G/A	7:101728059-101728059	A	intron_variant	NRXN3	ENSSSCG00000028942	Transcript	ENSSSCT00000037603.3	protein_coding	-	-	-	-	-	-	rs320545051	G	G/A	1	-	P2	-	-
7_101732220_C/T	7:101732220-101732220	T	intron_variant	NRXN3	ENSSSCG00000028942	Transcript	ENSSSCT00000025256.4	protein_coding	-	-	-	-	-	-	rs322725751	C	C/T	1	-	A2	-	-
7_101732220_C/T	7:101732220-101732220	T	intron_variant	NRXN3	ENSSSCG00000028942	Transcript	ENSSSCT00000037603.3	protein_coding	-	-	-	-	-	-	rs322725751	C	C/T	1	-	P2	-	-
8_5469351_G/C	8:5469351-5469351	C	intergenic_variant	-	-	-	-	-	-	-	-	-	-	-	-	G	G/C	-	-	-	-	-
8_14938763_A/G	8:14938763-14938763	G	intron_variant	SLIT2	ENSSSCG00000008749	Transcript	ENSSSCT00000054198.4	protein_coding	-	-	-	-	-	-	-	A	A/G	1	-	P1	-	-
8_17363295_T/C	8:17363295-17363295	C	intergenic_variant	-	-	-	-	-	-	-	-	-	-	-	-	T	T/C	-	-	-	-	-
8_17477285_T/C	8:17477285-17477285	C	intergenic_variant	-	-	-	-	-	-	-	-	-	-	-	-	T	T/C	-	-	-	-	-
8_110707400_C/G	8:110707400-110707400	G	intergenic_variant	-	-	-	-	-	-	-	-	-	-	-	rs704361834	C	C/G	-	-	-	-	-
8_110721553_A/G	8:110721553-110721553	G	intergenic_variant	-	-	-	-	-	-	-	-	-	-	-	rs326824108	A	A/G	-	-	-	-	-
8_115671048_A/G	8:115671048-115671048	G	intron_variant	TBCK	ENSSSCG00000021784	Transcript	ENSSSCT00000041750.3	protein_coding	-	-	-	-	-	-	-	A	A/G	1	-	-	-	-
8_115671048_A/G	8:115671048-115671048	G	intron_variant	TBCK	ENSSSCG00000021784	Transcript	ENSSSCT00000048474.3	protein_coding	-	-	-	-	-	-	-	A	A/G	1	-	-	-	-
8_115671048_A/G	8:115671048-115671048	G	intron_variant	TBCK	ENSSSCG00000021784	Transcript	ENSSSCT00000055701.3	protein_coding	-	-	-	-	-	-	-	A	A/G	1	-	-	-	-
8_115671048_A/G	8:115671048-115671048	G	intron_variant	TBCK	ENSSSCG00000021784	Transcript	ENSSSCT00000079081.2	protein_coding	-	-	-	-	-	-	-	A	A/G	1	-	P1	-	-
8_115671053_G/A	8:115671053-115671053	A	intron_variant	TBCK	ENSSSCG00000021784	Transcript	ENSSSCT00000041750.3	protein_coding	-	-	-	-	-	-	-	G	G/A	1	-	-	-	-
8_115671053_G/A	8:115671053-115671053	A	intron_variant	TBCK	ENSSSCG00000021784	Transcript	ENSSSCT00000048474.3	protein_coding	-	-	-	-	-	-	-	G	G/A	1	-	-	-	-
8_115671053_G/A	8:115671053-115671053	A	intron_variant	TBCK	ENSSSCG00000021784	Transcript	ENSSSCT00000055701.3	protein_coding	-	-	-	-	-	-	-	G	G/A	1	-	-	-	-
8_115671053_G/A	8:115671053-115671053	A	intron_variant	TBCK	ENSSSCG00000021784	Transcript	ENSSSCT00000079081.2	protein_coding	-	-	-	-	-	-	-	G	G/A	1	-	P1	-	-
8_129801413_T/A	8:129801413-129801413	A	upstream_gene_variant	GPRIN3	ENSSSCG00000039821	Transcript	ENSSSCT00000087097.3	protein_coding	-	-	-	-	-	-	-	T	T/A	1	-	P1	-	-
8_129801413_T/A	8:129801413-129801413	A	downstream_gene_variant	-	ENSSSCG00000061671	Transcript	ENSSSCT00000093023.1	lncRNA	-	-	-	-	-	-	-	T	T/A	-1	-	-	-	-
8_129801413_T/A	8:129801413-129801413	A	upstream_gene_variant	-	ENSSSCG00000052305	Transcript	ENSSSCT00000099850.1	lncRNA	-	-	-	-	-	-	-	T	T/A	1	-	-	-	-
8_129801413_T/A	8:129801413-129801413	A	regulatory_region_variant	-	-	RegulatoryFeature	ENSSSCR8_BXQJ6	enhancer	-	-	-	-	-	-	-	T	T/A	-	-	-	-	-
9_42357169_T/C	9:42357169-42357169	C	intergenic_variant	-	-	-	-	-	-	-	-	-	-	-	-	T	T/C	-	-	-	-	-
9_42414506_G/C	9:42414506-42414506	C	intergenic_variant	-	-	-	-	-	-	-	-	-	-	-	-	G	G/C	-	-	-	-	-
9_42414581_T/C	9:42414581-42414581	C	intergenic_variant	-	-	-	-	-	-	-	-	-	-	-	-	T	T/C	-	-	-	-	-
9_42424698_T/C	9:42424698-42424698	C	intergenic_variant	-	-	-	-	-	-	-	-	-	-	-	-	T	T/C	-	-	-	-	-
9_42424807_A/T	9:42424807-42424807	T	intergenic_variant	-	-	-	-	-	-	-	-	-	-	-	-	A	A/T	-	-	-	-	-
9_42426452_T/A	9:42426452-42426452	A	intergenic_variant	-	-	-	-	-	-	-	-	-	-	-	-	T	T/A	-	-	-	-	-
9_42426480_T/C	9:42426480-42426480	C	intergenic_variant	-	-	-	-	-	-	-	-	-	-	-	-	T	T/C	-	-	-	-	-
9_42495300_A/C	9:42495300-42495300	C	intergenic_variant	-	-	-	-	-	-	-	-	-	-	-	-	A	A/C	-	-	-	-	-
9_52975998_G/C	9:52975998-52975998	C	non_coding_transcript_exon_variant	-	ENSSSCG00000053939	Transcript	ENSSSCT00000100306.1	lncRNA	45782	3532	-	-	-	-	-	G	G/C	-1	-	-	-	-
9_62889568_A/C	9:62889568-62889568	C	intergenic_variant	-	-	-	-	-	-	-	-	-	-	-	-	A	A/C	-	-	-	-	-
9_66053676_C/T	9:66053676-66053676	T	downstream_gene_variant	LEMD1	ENSSSCG00000015291	Transcript	ENSSSCT00000064444.3	protein_coding	-	-	-	-	-	-	-	C	C/T	-1	-	P1	-	-
9_66094629_C/T	9:66094629-66094629	T	intergenic_variant	-	-	-	-	-	-	-	-	-	-	-	-	C	C/T	-	-	-	-	-
9_66914339_A/G	9:66914339-66914339	G	intron_variant	-	ENSSSCG00000015645	Transcript	ENSSSCT00000017041.5	protein_coding	-	-	-	-	-	-	-	A	A/G	1	-	-	-	-
9_66914339_A/G	9:66914339-66914339	G	intron_variant	-	ENSSSCG00000015645	Transcript	ENSSSCT00000029330.4	protein_coding	-	-	-	-	-	-	-	A	A/G	1	-	-	-	-
9_66914339_A/G	9:66914339-66914339	G	intron_variant	-	ENSSSCG00000015645	Transcript	ENSSSCT00000056921.3	protein_coding	-	-	-	-	-	-	-	A	A/G	1	-	-	-	-
9_66914339_A/G	9:66914339-66914339	G	intron_variant	-	ENSSSCG00000015645	Transcript	ENSSSCT00000063954.3	protein_coding	-	-	-	-	-	-	-	A	A/G	1	-	P1	-	-
9_66914339_A/G	9:66914339-66914339	G	intron_variant	-	ENSSSCG00000015645	Transcript	ENSSSCT00000065243.3	protein_coding	-	-	-	-	-	-	-	A	A/G	1	-	-	-	-
9_82536133_C/A	9:82536133-82536133	A	intergenic_variant	-	-	-	-	-	-	-	-	-	-	-	-	C	C/A	-	-	-	-	-
9_82828790_C/A	9:82828790-82828790	A	intergenic_variant	-	-	-	-	-	-	-	-	-	-	-	-	C	C/A	-	-	-	-	-
9_109478053_C/T	9:109478053-109478053	T	intron_variant	CUL1	ENSSSCG00000015455	Transcript	ENSSSCT00000016837.5	protein_coding	-	-	-	-	-	-	-	C	C/T	-1	-	-	-	-
9_109478053_C/T	9:109478053-109478053	T	intron_variant	CUL1	ENSSSCG00000015455	Transcript	ENSSSCT00000058326.2	protein_coding	-	-	-	-	-	-	-	C	C/T	-1	-	P1	-	-
9_109478053_C/T	9:109478053-109478053	T	intron_variant	CUL1	ENSSSCG00000015455	Transcript	ENSSSCT00000062274.2	protein_coding	-	-	-	-	-	-	-	C	C/T	-1	-	-	-	-
9_109478053_C/T	9:109478053-109478053	T	intron_variant	CUL1	ENSSSCG00000015455	Transcript	ENSSSCT00000093208.1	protein_coding	-	-	-	-	-	-	-	C	C/T	-1	-	-	-	-
9_109478053_C/T	9:109478053-109478053	T	intron_variant	CUL1	ENSSSCG00000015455	Transcript	ENSSSCT00000094690.1	protein_coding	-	-	-	-	-	-	-	C	C/T	-1	-	-	-	-
9_109478053_C/T	9:109478053-109478053	T	intron_variant	CUL1	ENSSSCG00000015455	Transcript	ENSSSCT00000099608.1	protein_coding	-	-	-	-	-	-	-	C	C/T	-1	-	-	-	-
9_109478053_C/T	9:109478053-109478053	T	intron_variant	CUL1	ENSSSCG00000015455	Transcript	ENSSSCT00000103525.1	protein_coding	-	-	-	-	-	-	-	C	C/T	-1	-	-	-	-
9_109478053_C/T	9:109478053-109478053	T	intron_variant	CUL1	ENSSSCG00000015455	Transcript	ENSSSCT00000104665.1	protein_coding	-	-	-	-	-	-	-	C	C/T	-1	-	-	-	-
9_131763229_T/C	9:131763229-131763229	C	intergenic_variant	-	-	-	-	-	-	-	-	-	-	-	-	T	T/C	-	-	-	-	-
9_132833213_T/C	9:132833213-132833213	C	intron_variant	SYT14	ENSSSCG00000015610	Transcript	ENSSSCT00000017004.5	protein_coding	-	-	-	-	-	-	-	T	T/C	-1	-	-	-	-
9_132833213_T/C	9:132833213-132833213	C	intron_variant	SYT14	ENSSSCG00000015610	Transcript	ENSSSCT00000046885.3	protein_coding	-	-	-	-	-	-	-	T	T/C	-1	-	P1	-	-
9_132833220_G/A	9:132833220-132833220	A	intron_variant	SYT14	ENSSSCG00000015610	Transcript	ENSSSCT00000017004.5	protein_coding	-	-	-	-	-	-	-	G	G/A	-1	-	-	-	-
9_132833220_G/A	9:132833220-132833220	A	intron_variant	SYT14	ENSSSCG00000015610	Transcript	ENSSSCT00000046885.3	protein_coding	-	-	-	-	-	-	-	G	G/A	-1	-	P1	-	-
9_133124231_A/G	9:133124231-133124231	G	intron_variant	UTP25	ENSSSCG00000015611	Transcript	ENSSSCT00000017005.4	protein_coding	-	-	-	-	-	-	rs331275429	A	A/G	-1	-	P1	-	-
9_133688645_T/C	9:133688645-133688645	C	intergenic_variant	-	-	-	-	-	-	-	-	-	-	-	rs697822299	T	T/C	-	-	-	-	-
10_6073366_T/C	10:6073366-6073366	C	intergenic_variant	-	-	-	-	-	-	-	-	-	-	-	-	T	T/C	-	-	-	-	-
10_6463442_A/G	10:6463442-6463442	G	intron_variant	-	ENSSSCG00000038066	Transcript	ENSSSCT00000059954.3	protein_coding	-	-	-	-	-	-	rs1108946696	A	A/G	-1	-	P1	-	-
10_8925408_G/A	10:8925408-8925408	A	intron_variant, non_coding_transcript_variant	-	ENSSSCG00000038539	Transcript	ENSSSCT00000099064.1	lncRNA	-	-	-	-	-	-	-	G	G/A	-1	-	-	-	-
10_37712559_A/G	10:37712559-37712559	G	upstream_gene_variant	-	ENSSSCG00000060927	Transcript	ENSSSCT00000092298.1	lncRNA	-	-	-	-	-	-	-	A	A/G	1	-	-	-	-
10_37712559_A/G	10:37712559-37712559	G	non_coding_transcript_exon_variant	-	ENSSSCG00000058247	Transcript	ENSSSCT00000102718.1	lncRNA	45658	2965	-	-	-	-	-	A	A/G	1	-	-	-	-
10_37759538_G/A	10:37759538-37759538	A	upstream_gene_variant	-	ENSSSCG00000056075	Transcript	ENSSSCT00000102660.1	lncRNA	-	-	-	-	-	-	-	G	G/A	1	-	-	-	-
10_37759538_G/A	10:37759538-37759538	A	non_coding_transcript_exon_variant	-	ENSSSCG00000059445	Transcript	ENSSSCT00000106635.1	lncRNA	45658	5151	-	-	-	-	-	G	G/A	1	-	-	-	-
10_38088016_A/T	10:38088016-38088016	T	intergenic_variant	-	-	-	-	-	-	-	-	-	-	-	-	A	A/T	-	-	-	-	-
10_38165796_G/A	10:38165796-38165796	A	intergenic_variant	-	-	-	-	-	-	-	-	-	-	-	-	G	G/A	-	-	-	-	-
10_42741532_T/C	10:42741532-42741532	C	intergenic_variant	-	-	-	-	-	-	-	-	-	-	-	rs341315689	T	T/C	-	-	-	-	-
10_42741645_C/T	10:42741645-42741645	T	intergenic_variant	-	-	-	-	-	-	-	-	-	-	-	rs328411892	C	C/T	-	-	-	-	-
10_42741840_A/G	10:42741840-42741840	G	intergenic_variant	-	-	-	-	-	-	-	-	-	-	-	rs329696528	A	A/G	-	-	-	-	-
10_42741889_C/T	10:42741889-42741889	T	intergenic_variant	-	-	-	-	-	-	-	-	-	-	-	rs334703123	C	C/T	-	-	-	-	-
10_42741896_T/C	10:42741896-42741896	C	intergenic_variant	-	-	-	-	-	-	-	-	-	-	-	rs338870914	T	T/C	-	-	-	-	-
10_42742502_C/T	10:42742502-42742502	T	intergenic_variant	-	-	-	-	-	-	-	-	-	-	-	rs335456449	C	C/T	-	-	-	-	-
10_47609484_G/A	10:47609484-47609484	A	intron_variant	FRMD4A	ENSSSCG00000011056	Transcript	ENSSSCT00000041277.3	protein_coding	-	-	-	-	-	-	-	G	G/A	1	-	P2	-	-
10_47833971_C/T	10:47833971-47833971	T	intron_variant	FRMD4A	ENSSSCG00000011056	Transcript	ENSSSCT00000012100.5	protein_coding	-	-	-	-	-	-	rs319675325	C	C/T	1	-	A2	-	-
10_47833971_C/T	10:47833971-47833971	T	intron_variant	FRMD4A	ENSSSCG00000011056	Transcript	ENSSSCT00000041277.3	protein_coding	-	-	-	-	-	-	rs319675325	C	C/T	1	-	P2	-	-
10_47833971_C/T	10:47833971-47833971	T	intron_variant	FRMD4A	ENSSSCG00000011056	Transcript	ENSSSCT00000057676.2	protein_coding	-	-	-	-	-	-	rs319675325	C	C/T	1	-	A2	-	-
10_47833971_C/T	10:47833971-47833971	T	intron_variant	FRMD4A	ENSSSCG00000011056	Transcript	ENSSSCT00000062939.3	protein_coding	-	-	-	-	-	-	rs319675325	C	C/T	1	-	A2	-	-
10_47833971_C/T	10:47833971-47833971	T	intron_variant	FRMD4A	ENSSSCG00000011056	Transcript	ENSSSCT00000088672.2	protein_coding	-	-	-	-	-	-	rs319675325	C	C/T	1	-	A2	-	-
10_49629747_A/G	10:49629747-49629747	G	intergenic_variant	-	-	-	-	-	-	-	-	-	-	-	rs328482036	A	A/G	-	-	-	-	-
10_49631456_A/G	10:49631456-49631456	G	intergenic_variant	-	-	-	-	-	-	-	-	-	-	-	rs318525424	A	A/G	-	-	-	-	-
10_49631485_T/C	10:49631485-49631485	C	intergenic_variant	-	-	-	-	-	-	-	-	-	-	-	rs319487786	T	T/C	-	-	-	-	-
10_49681142_G/T	10:49681142-49681142	T	intergenic_variant	-	-	-	-	-	-	-	-	-	-	-	rs320332676	G	G/T	-	-	-	-	-
10_49681197_T/C	10:49681197-49681197	C	intergenic_variant	-	-	-	-	-	-	-	-	-	-	-	rs339293598	T	T/C	-	-	-	-	-
10_49681274_T/C	10:49681274-49681274	C	intergenic_variant	-	-	-	-	-	-	-	-	-	-	-	rs331849360	T	T/C	-	-	-	-	-
10_56176108_T/G	10:56176108-56176108	G	upstream_gene_variant	ITGB1	ENSSSCG00000011101	Transcript	ENSSSCT00000033219.4	protein_coding	-	-	-	-	-	-	rs337848667	T	T/G	-1	-	-	-	-
10_56176108_T/G	10:56176108-56176108	G	upstream_gene_variant	ITGB1	ENSSSCG00000011101	Transcript	ENSSSCT00000035813.4	protein_coding	-	-	-	-	-	-	rs337848667	T	T/G	-1	-	A1	-	-
10_56176108_T/G	10:56176108-56176108	G	downstream_gene_variant	-	ENSSSCG00000045681	Transcript	ENSSSCT00000072681.1	lncRNA	-	-	-	-	-	-	rs337848667	T	T/G	-1	-	-	-	-
10_67093205_A/G	10:67093205-67093205	G	regulatory_region_variant	-	-	RegulatoryFeature	ENSSSCR10_C8MQD	enhancer	-	-	-	-	-	-	-	A	A/G	-	-	-	-	-
10_67093205_A/G	10:67093205-67093205	G	intergenic_variant	-	-	-	-	-	-	-	-	-	-	-	-	A	A/G	-	-	-	-	-
11_26916442_C/A	11:26916442-26916442	A	intergenic_variant	-	-	-	-	-	-	-	-	-	-	-	-	C	C/A	-	-	-	-	-
11_57263947_A/T	11:57263947-57263947	T	intergenic_variant	-	-	-	-	-	-	-	-	-	-	-	-	A	A/T	-	-	-	-	-
11_61073632_G/A	11:61073632-61073632	A	intron_variant	GPC5	ENSSSCG00000031946	Transcript	ENSSSCT00000054202.3	protein_coding	-	-	-	-	-	-	-	G	G/A	1	-	P1	-	-
11_61073632_G/A	11:61073632-61073632	A	intron_variant	GPC5	ENSSSCG00000031946	Transcript	ENSSSCT00000054338.3	protein_coding	-	-	-	-	-	-	-	G	G/A	1	-	-	-	-
12_10921_T/C	12:10921-10921	C	intergenic_variant	-	-	-	-	-	-	-	-	-	-	-	-	T	T/C	-	-	-	-	-
12_29583860_C/T	12:29583860-29583860	T	intergenic_variant	-	-	-	-	-	-	-	-	-	-	-	rs3476759726	C	C/T	-	-	-	-	-
12_29583861_A/G	12:29583861-29583861	G	intergenic_variant	-	-	-	-	-	-	-	-	-	-	-	rs3475508723	A	A/G	-	-	-	-	-
12_45187896_T/C	12:45187896-45187896	C	intron_variant	SEZ6	ENSSSCG00000035445	Transcript	ENSSSCT00000058218.3	protein_coding	-	-	-	-	-	-	-	T	T/C	-1	-	P1	-	-
12_45187896_T/C	12:45187896-45187896	C	intron_variant	SEZ6	ENSSSCG00000035445	Transcript	ENSSSCT00000065889.3	protein_coding	-	-	-	-	-	-	-	T	T/C	-1	-	-	-	-
12_45187896_T/C	12:45187896-45187896	C	intron_variant	SEZ6	ENSSSCG00000035445	Transcript	ENSSSCT00000096013.1	protein_coding	-	-	-	-	-	-	-	T	T/C	-1	-	-	-	-
12_55019156_A/G	12:55019156-55019156	G	intergenic_variant	-	-	-	-	-	-	-	-	-	-	-	rs698621057	A	A/G	-	-	-	-	-
12_55040174_C/T	12:55040174-55040174	T	regulatory_region_variant	-	-	RegulatoryFeature	ENSSSCR12_C7GGJ	enhancer	-	-	-	-	-	-	rs332781967	C	C/T	-	-	-	-	-
12_55040174_C/T	12:55040174-55040174	T	intergenic_variant	-	-	-	-	-	-	-	-	-	-	-	rs332781967	C	C/T	-	-	-	-	-
12_55060998_A/G	12:55060998-55060998	G	intron_variant	MYH13	ENSSSCG00000024416	Transcript	ENSSSCT00000019595.5	protein_coding	-	-	-	-	-	-	rs322531065	A	A/G	-1	-	P1	-	-
12_55066579_T/C	12:55066579-55066579	C	intron_variant	MYH13	ENSSSCG00000024416	Transcript	ENSSSCT00000019595.5	protein_coding	-	-	-	-	-	-	rs344179369	T	T/C	-1	-	P1	-	-
12_55067302_T/C	12:55067302-55067302	C	intron_variant	MYH13	ENSSSCG00000024416	Transcript	ENSSSCT00000019595.5	protein_coding	-	-	-	-	-	-	rs343219807	T	T/C	-1	-	P1	-	-
12_55068075_T/C	12:55068075-55068075	C	intron_variant	MYH13	ENSSSCG00000024416	Transcript	ENSSSCT00000019595.5	protein_coding	-	-	-	-	-	-	rs341586615	T	T/C	-1	-	P1	-	-
12_55071824_G/C	12:55071824-55071824	C	intron_variant	MYH13	ENSSSCG00000024416	Transcript	ENSSSCT00000019595.5	protein_coding	-	-	-	-	-	-	rs709160348	G	G/C	-1	-	P1	-	-
12_55072204_C/T	12:55072204-55072204	T	intron_variant	MYH13	ENSSSCG00000024416	Transcript	ENSSSCT00000019595.5	protein_coding	-	-	-	-	-	-	rs338871445	C	C/T	-1	-	P1	-	-
12_55072213_A/G	12:55072213-55072213	G	intron_variant	MYH13	ENSSSCG00000024416	Transcript	ENSSSCT00000019595.5	protein_coding	-	-	-	-	-	-	rs344794529	A	A/G	-1	-	P1	-	-
12_55074710_T/C	12:55074710-55074710	C	intron_variant	MYH13	ENSSSCG00000024416	Transcript	ENSSSCT00000019595.5	protein_coding	-	-	-	-	-	-	rs334762528	T	T/C	-1	-	P1	-	-
12_55074946_T/C	12:55074946-55074946	C	intron_variant	MYH13	ENSSSCG00000024416	Transcript	ENSSSCT00000019595.5	protein_coding	-	-	-	-	-	-	rs320064382	T	T/C	-1	-	P1	-	-
12_55075003_A/C	12:55075003-55075003	C	intron_variant	MYH13	ENSSSCG00000024416	Transcript	ENSSSCT00000019595.5	protein_coding	-	-	-	-	-	-	rs324565046	A	A/C	-1	-	P1	-	-
12_55076205_T/C	12:55076205-55076205	C	intron_variant	MYH13	ENSSSCG00000024416	Transcript	ENSSSCT00000019595.5	protein_coding	-	-	-	-	-	-	rs323435521	T	T/C	-1	-	P1	-	-
12_55076283_T/C	12:55076283-55076283	C	intron_variant	MYH13	ENSSSCG00000024416	Transcript	ENSSSCT00000019595.5	protein_coding	-	-	-	-	-	-	rs336550862	T	T/C	-1	-	P1	-	-
12_55076342_A/G	12:55076342-55076342	G	intron_variant	MYH13	ENSSSCG00000024416	Transcript	ENSSSCT00000019595.5	protein_coding	-	-	-	-	-	-	rs328121446	A	A/G	-1	-	P1	-	-
12_55076576_C/A	12:55076576-55076576	A	intron_variant	MYH13	ENSSSCG00000024416	Transcript	ENSSSCT00000019595.5	protein_coding	-	-	-	-	-	-	rs336896357	C	C/A	-1	-	P1	-	-
12_55077138_C/A	12:55077138-55077138	A	intron_variant	MYH13	ENSSSCG00000024416	Transcript	ENSSSCT00000019595.5	protein_coding	-	-	-	-	-	-	rs325978040	C	C/A	-1	-	P1	-	-
12_55077509_A/C	12:55077509-55077509	C	intron_variant	MYH13	ENSSSCG00000024416	Transcript	ENSSSCT00000019595.5	protein_coding	-	-	-	-	-	-	rs325958444	A	A/C	-1	-	P1	-	-
12_55083450_A/G	12:55083450-55083450	G	intron_variant	MYH13	ENSSSCG00000024416	Transcript	ENSSSCT00000019595.5	protein_coding	-	-	-	-	-	-	rs327518809	A	A/G	-1	-	P1	-	-
12_55084709_G/C	12:55084709-55084709	C	intron_variant	MYH13	ENSSSCG00000024416	Transcript	ENSSSCT00000019595.5	protein_coding	-	-	-	-	-	-	rs335025991	G	G/C	-1	-	P1	-	-
12_55089473_A/G	12:55089473-55089473	G	intron_variant	MYH13	ENSSSCG00000024416	Transcript	ENSSSCT00000019595.5	protein_coding	-	-	-	-	-	-	rs343136159	A	A/G	-1	-	P1	-	-
13_22269266_A/G	13:22269266-22269266	G	intron_variant	ITGA9	ENSSSCG00000011245	Transcript	ENSSSCT00000072364.2	protein_coding	-	-	-	-	-	-	-	A	A/G	1	-	-	-	-
13_22269276_T/C	13:22269276-22269276	C	intron_variant	ITGA9	ENSSSCG00000011245	Transcript	ENSSSCT00000072364.2	protein_coding	-	-	-	-	-	-	-	T	T/C	1	-	-	-	-
13_37070840_T/C	13:37070840-37070840	C	intergenic_variant	-	-	-	-	-	-	-	-	-	-	-	-	T	T/C	-	-	-	-	-
13_37072733_G/A	13:37072733-37072733	A	intergenic_variant	-	-	-	-	-	-	-	-	-	-	-	-	G	G/A	-	-	-	-	-
13_37072754_C/T	13:37072754-37072754	T	intergenic_variant	-	-	-	-	-	-	-	-	-	-	-	-	C	C/T	-	-	-	-	-
13_37075918_C/G	13:37075918-37075918	G	intergenic_variant	-	-	-	-	-	-	-	-	-	-	-	-	C	C/G	-	-	-	-	-
13_37076666_G/T	13:37076666-37076666	T	upstream_gene_variant	-	ENSSSCG00000057857	Transcript	ENSSSCT00000101032.1	lncRNA	-	-	-	-	-	-	-	G	G/T	1	-	-	-	-
13_37076834_G/A	13:37076834-37076834	A	upstream_gene_variant	-	ENSSSCG00000057857	Transcript	ENSSSCT00000101032.1	lncRNA	-	-	-	-	-	-	-	G	G/A	1	-	-	-	-
13_37077275_G/T	13:37077275-37077275	T	upstream_gene_variant	-	ENSSSCG00000057857	Transcript	ENSSSCT00000101032.1	lncRNA	-	-	-	-	-	-	-	G	G/T	1	-	-	-	-
13_37077892_C/A	13:37077892-37077892	A	upstream_gene_variant	-	ENSSSCG00000057857	Transcript	ENSSSCT00000101032.1	lncRNA	-	-	-	-	-	-	-	C	C/A	1	-	-	-	-
13_37078718_A/G	13:37078718-37078718	G	upstream_gene_variant	-	ENSSSCG00000057857	Transcript	ENSSSCT00000101032.1	lncRNA	-	-	-	-	-	-	-	A	A/G	1	-	-	-	-
13_37078978_T/C	13:37078978-37078978	C	upstream_gene_variant	-	ENSSSCG00000057857	Transcript	ENSSSCT00000101032.1	lncRNA	-	-	-	-	-	-	-	T	T/C	1	-	-	-	-
13_37079038_G/A	13:37079038-37079038	A	upstream_gene_variant	-	ENSSSCG00000057857	Transcript	ENSSSCT00000101032.1	lncRNA	-	-	-	-	-	-	-	G	G/A	1	-	-	-	-
13_37079615_G/C	13:37079615-37079615	C	upstream_gene_variant	-	ENSSSCG00000057857	Transcript	ENSSSCT00000101032.1	lncRNA	-	-	-	-	-	-	-	G	G/C	1	-	-	-	-
13_37080425_T/A	13:37080425-37080425	A	upstream_gene_variant	-	ENSSSCG00000057857	Transcript	ENSSSCT00000101032.1	lncRNA	-	-	-	-	-	-	-	T	T/A	1	-	-	-	-
13_37090672_T/C	13:37090672-37090672	C	intergenic_variant	-	-	-	-	-	-	-	-	-	-	-	-	T	T/C	-	-	-	-	-
13_72999801_A/G	13:72999801-72999801	G	intergenic_variant	-	-	-	-	-	-	-	-	-	-	-	-	A	A/G	-	-	-	-	-
13_73526510_T/C	13:73526510-73526510	C	intron_variant	ACP3	ENSSSCG00000011627	Transcript	ENSSSCT00000012724.5	protein_coding	-	-	-	-	-	-	-	T	T/C	1	-	P2	-	-
13_73544141_G/A	13:73544141-73544141	A	intergenic_variant	-	-	-	-	-	-	-	-	-	-	-	-	G	G/A	-	-	-	-	-
13_73952373_T/C	13:73952373-73952373	C	intergenic_variant	-	-	-	-	-	-	-	-	-	-	-	-	T	T/C	-	-	-	-	-
13_74956319_T/C	13:74956319-74956319	C	intron_variant	TF	ENSSSCG00000011640	Transcript	ENSSSCT00000012740.5	protein_coding	-	-	-	-	-	-	-	T	T/C	1	-	A2	-	-
13_74956319_T/C	13:74956319-74956319	C	intron_variant	TF	ENSSSCG00000011640	Transcript	ENSSSCT00000071943.2	protein_coding	-	-	-	-	-	-	-	T	T/C	1	-	P2	-	-
13_74956319_T/C	13:74956319-74956319	C	regulatory_region_variant	-	-	RegulatoryFeature	ENSSSCR13_D5PF4	open_chromatin_region	-	-	-	-	-	-	-	T	T/C	-	-	-	-	-
13_75574634_A/G	13:75574634-75574634	G	intergenic_variant	-	-	-	-	-	-	-	-	-	-	-	-	A	A/G	-	-	-	-	-
13_76144564_C/T	13:76144564-76144564	T	intron_variant	EPHB1	ENSSSCG00000024492	Transcript	ENSSSCT00000027070.4	protein_coding	-	-	-	-	-	-	-	C	C/T	1	-	P1	-	-
13_76144571_A/G	13:76144571-76144571	G	intron_variant	EPHB1	ENSSSCG00000024492	Transcript	ENSSSCT00000027070.4	protein_coding	-	-	-	-	-	-	-	A	A/G	1	-	P1	-	-
13_200945969_A/G	13:200945969-200945969	G	intergenic_variant	-	-	-	-	-	-	-	-	-	-	-	-	A	A/G	-	-	-	-	-
14_59225961_T/G	14:59225961-59225961	G	intron_variant	GNPAT	ENSSSCG00000010175	Transcript	ENSSSCT00000011141.4	protein_coding	-	-	-	-	-	-	-	T	T/G	-1	-	A2	-	-
14_59225961_T/G	14:59225961-59225961	G	intron_variant	GNPAT	ENSSSCG00000010175	Transcript	ENSSSCT00000044821.2	protein_coding	-	-	-	-	-	-	-	T	T/G	-1	-	P2	-	-
14_59225961_T/G	14:59225961-59225961	G	intron_variant	GNPAT	ENSSSCG00000010175	Transcript	ENSSSCT00000078482.2	protein_coding	-	-	-	-	-	-	-	T	T/G	-1	-	-	-	-
14_59225961_T/G	14:59225961-59225961	G	intron_variant	GNPAT	ENSSSCG00000010175	Transcript	ENSSSCT00000083185.1	protein_coding	-	-	-	-	-	-	-	T	T/G	-1	-	-	-	-
14_59225961_T/G	14:59225961-59225961	G	intron_variant	GNPAT	ENSSSCG00000010175	Transcript	ENSSSCT00000092736.1	protein_coding	-	-	-	-	-	-	-	T	T/G	-1	-	-	-	-
15_31744440_A/G	15:31744440-31744440	G	intron_variant	SCTR	ENSSSCG00000029536	Transcript	ENSSSCT00000029583.3	protein_coding	-	-	-	-	-	-	-	A	A/G	1	-	-	-	-
15_31744440_A/G	15:31744440-31744440	G	intron_variant	SCTR	ENSSSCG00000029536	Transcript	ENSSSCT00000041146.3	protein_coding	-	-	-	-	-	-	-	A	A/G	1	-	P1	-	-
15_31744440_A/G	15:31744440-31744440	G	intron_variant	SCTR	ENSSSCG00000029536	Transcript	ENSSSCT00000066716.1	protein_coding	-	-	-	-	-	-	-	A	A/G	1	-	-	-	-
15_127857560_T/C	15:127857560-127857560	C	intergenic_variant	-	-	-	-	-	-	-	-	-	-	-	-	T	T/C	-	-	-	-	-
15_127864633_T/G	15:127864633-127864633	G	intergenic_variant	-	-	-	-	-	-	-	-	-	-	-	-	T	T/G	-	-	-	-	-
15_127901541_G/A	15:127901541-127901541	A	intergenic_variant	-	-	-	-	-	-	-	-	-	-	-	-	G	G/A	-	-	-	-	-
16_955765_T/C	16:955765-955765	C	intron_variant	CTNND2	ENSSSCG00000016780	Transcript	ENSSSCT00000018267.5	protein_coding	-	-	-	-	-	-	rs1113484554	T	T/C	-1	-	-	-	-
16_955765_T/C	16:955765-955765	C	intron_variant	CTNND2	ENSSSCG00000016780	Transcript	ENSSSCT00000071584.2	protein_coding	-	-	-	-	-	-	rs1113484554	T	T/C	-1	-	-	-	-
16_955765_T/C	16:955765-955765	C	intron_variant	CTNND2	ENSSSCG00000016780	Transcript	ENSSSCT00000078962.2	protein_coding	-	-	-	-	-	-	rs1113484554	T	T/C	-1	-	P1	-	-
16_955765_T/C	16:955765-955765	C	intron_variant	CTNND2	ENSSSCG00000016780	Transcript	ENSSSCT00000079807.2	protein_coding	-	-	-	-	-	-	rs1113484554	T	T/C	-1	-	-	-	-
16_955767_C/T	16:955767-955767	T	intron_variant	CTNND2	ENSSSCG00000016780	Transcript	ENSSSCT00000018267.5	protein_coding	-	-	-	-	-	-	rs3476153314	C	C/T	-1	-	-	-	-
16_955767_C/T	16:955767-955767	T	intron_variant	CTNND2	ENSSSCG00000016780	Transcript	ENSSSCT00000071584.2	protein_coding	-	-	-	-	-	-	rs3476153314	C	C/T	-1	-	-	-	-
16_955767_C/T	16:955767-955767	T	intron_variant	CTNND2	ENSSSCG00000016780	Transcript	ENSSSCT00000078962.2	protein_coding	-	-	-	-	-	-	rs3476153314	C	C/T	-1	-	P1	-	-
16_955767_C/T	16:955767-955767	T	intron_variant	CTNND2	ENSSSCG00000016780	Transcript	ENSSSCT00000079807.2	protein_coding	-	-	-	-	-	-	rs3476153314	C	C/T	-1	-	-	-	-
16_961597_A/C	16:961597-961597	C	intron_variant	CTNND2	ENSSSCG00000016780	Transcript	ENSSSCT00000018267.5	protein_coding	-	-	-	-	-	-	rs1112777682	A	A/C	-1	-	-	-	-
16_961597_A/C	16:961597-961597	C	intron_variant	CTNND2	ENSSSCG00000016780	Transcript	ENSSSCT00000071584.2	protein_coding	-	-	-	-	-	-	rs1112777682	A	A/C	-1	-	-	-	-
16_961597_A/C	16:961597-961597	C	intron_variant	CTNND2	ENSSSCG00000016780	Transcript	ENSSSCT00000078962.2	protein_coding	-	-	-	-	-	-	rs1112777682	A	A/C	-1	-	P1	-	-
16_961597_A/C	16:961597-961597	C	intron_variant	CTNND2	ENSSSCG00000016780	Transcript	ENSSSCT00000079807.2	protein_coding	-	-	-	-	-	-	rs1112777682	A	A/C	-1	-	-	-	-
16_3980191_G/C	16:3980191-3980191	C	intron_variant	OTULINL	ENSSSCG00000016782	Transcript	ENSSSCT00000038544.2	protein_coding	-	-	-	-	-	-	-	G	G/C	1	-	P1	-	-
16_3980248_G/T	16:3980248-3980248	T	intron_variant	OTULINL	ENSSSCG00000016782	Transcript	ENSSSCT00000038544.2	protein_coding	-	-	-	-	-	-	-	G	G/T	1	-	P1	-	-
16_3980256_C/G	16:3980256-3980256	G	intron_variant	OTULINL	ENSSSCG00000016782	Transcript	ENSSSCT00000038544.2	protein_coding	-	-	-	-	-	-	-	C	C/G	1	-	P1	-	-
16_4922978_T/C	16:4922978-4922978	C	intron_variant	FBXL7	ENSSSCG00000028239	Transcript	ENSSSCT00000025512.4	protein_coding	-	-	-	-	-	-	-	T	T/C	1	-	P1	-	-
17_11294396_A/G	17:11294396-11294396	G	intron_variant	IKBKB	ENSSSCG00000007030	Transcript	ENSSSCT00000007699.6	protein_coding	-	-	-	-	-	-	-	A	A/G	1	-	P4	-	-
17_11294396_A/G	17:11294396-11294396	G	intron_variant	IKBKB	ENSSSCG00000007030	Transcript	ENSSSCT00000065112.3	protein_coding	-	-	-	-	-	-	-	A	A/G	1	-	A1	-	-

## Sheet: candidate gene
Gene stable ID	Gene stable ID version	Chromosome/scaffold name	Gene start (bp)	Gene end (bp)	Strand	Gene description	Gene name
ENSSSCG00000000478	ENSSSCG00000000478.6	5	30697040	31020901	-1	glutamate receptor interacting protein 1 [Source:VGNC Symbol;Acc:VGNC:88690]	GRIP1
ENSSSCG00000000734	ENSSSCG00000000734.5	5	66853404	66911569	1	tetraspanin 11 [Source:VGNC Symbol;Acc:VGNC:94500]	TSPAN11
ENSSSCG00000000735	ENSSSCG00000000735.5	5	66913769	67106233	-1	tetraspanin 9 [Source:VGNC Symbol;Acc:VGNC:94516]	TSPAN9
ENSSSCG00000000736	ENSSSCG00000000736.5	5	67118317	67194072	-1	TEA domain transcription factor 4 [Source:NCBI gene (formerly Entrezgene);Acc:100152085]	TEAD4
ENSSSCG00000001100	ENSSSCG00000001100.5	7	20036944	20353420	1	capping protein regulator and myosin 1 linker 1 [Source:VGNC Symbol;Acc:VGNC:86192]	CARMIL1
ENSSSCG00000005699	ENSSSCG00000005699.5	1	270363978	270523262	1	hemicentin 2 [Source:VGNC Symbol;Acc:VGNC:109532]	HMCN2
ENSSSCG00000005705	ENSSSCG00000005705.2	1	270911878	270912282	-1	pyroglutamylated RFamide peptide [Source:VGNC Symbol;Acc:VGNC:92028]	QRFP
ENSSSCG00000005707	ENSSSCG00000005707.4	1	270918251	270956347	-1	fibrinogen C domain containing 1 [Source:VGNC Symbol;Acc:VGNC:88133]	FIBCD1
ENSSSCG00000007030	ENSSSCG00000007030.6	17	11289690	11348549	1	inhibitor of nuclear factor kappa B kinase subunit beta [Source:VGNC Symbol;Acc:VGNC:107145]	IKBKB
ENSSSCG00000007607	ENSSSCG00000007607.5	3	6167385	6200982	-1	karyopherin subunit alpha 7 [Source:VGNC Symbol;Acc:VGNC:89566]	KPNA7
ENSSSCG00000008749	ENSSSCG00000008749.6	8	14758335	15148133	1	slit guidance ligand 2 [Source:VGNC Symbol;Acc:VGNC:93204]	SLIT2
ENSSSCG00000010175	ENSSSCG00000010175.5	14	59203090	59241247	-1	glyceronephosphate O-acyltransferase [Source:NCBI gene (formerly Entrezgene);Acc:100156253]	GNPAT
ENSSSCG00000011056	ENSSSCG00000011056.5	10	47384861	48049706	1	FERM domain containing 4A [Source:VGNC Symbol;Acc:VGNC:96088]	FRMD4A
ENSSSCG00000011101	ENSSSCG00000011101.5	10	56078396	56173326	-1	integrin subunit beta 1 [Source:VGNC Symbol;Acc:VGNC:96381]	ITGB1
ENSSSCG00000011245	ENSSSCG00000011245.5	13	22268503	22655704	1	integrin subunit alpha 9 [Source:VGNC Symbol;Acc:VGNC:89238]	ITGA9
ENSSSCG00000011627	ENSSSCG00000011627.5	13	73471889	73530011	1	acid phosphatase 3 [Source:VGNC Symbol;Acc:VGNC:85025]	ACP3
ENSSSCG00000011640	ENSSSCG00000011640.5	13	74930655	74972763	1	transferrin [Source:NCBI gene (formerly Entrezgene);Acc:396996]	TF
ENSSSCG00000014428	ENSSSCG00000014428.5	2	149731034	149912495	-1	5-hydroxytryptamine receptor 4 [Source:NCBI gene (formerly Entrezgene);Acc:397431]	HTR4
ENSSSCG00000014438	ENSSSCG00000014438.3	2	150927770	150985318	-1	phosphodiesterase 6A [Source:VGNC Symbol;Acc:VGNC:91258]	PDE6A
ENSSSCG00000014440	ENSSSCG00000014440.5	2	151036191	151102029	1	HMG-box containing 3 [Source:VGNC Symbol;Acc:VGNC:88910]	HMGXB3
ENSSSCG00000014441	ENSSSCG00000014441.5	2	151102147	151147633	-1	colony stimulating factor 1 receptor [Source:VGNC Symbol;Acc:VGNC:87031]	CSF1R
ENSSSCG00000014443	ENSSSCG00000014443.5	2	151248358	151308706	-1	calcium/calmodulin dependent protein kinase II alpha [Source:VGNC Symbol;Acc:VGNC:86155]	CAMK2A
ENSSSCG00000014448	ENSSSCG00000014448.5	2	151314507	151320814	-1	arylsulfatase family member I [Source:UniProtKB Gene Name;Acc:F1RL69]	ARSI
ENSSSCG00000014450	ENSSSCG00000014450.5	2	151368289	151401027	1	treacle ribosome biosis factor 1 [Source:VGNC Symbol;Acc:VGNC:93831]	TCOF1
ENSSSCG00000015291	ENSSSCG00000015291.5	9	66058405	66087678	-1	LEM domain containing 1 [Source:VGNC Symbol;Acc:VGNC:89677]	LEMD1
ENSSSCG00000015455	ENSSSCG00000015455.5	9	109454534	109557649	-1	cullin 1 [Source:VGNC Symbol;Acc:VGNC:87087]	CUL1
ENSSSCG00000015610	ENSSSCG00000015610.5	9	132817948	133040792	-1	synaptotagmin 14 [Source:VGNC Symbol;Acc:VGNC:108619]	SYT14
ENSSSCG00000015611	ENSSSCG00000015611.4	9	133105063	133141217	-1	UTP25 small subunit processome component [Source:VGNC Symbol;Acc:VGNC:96773]	UTP25
ENSSSCG00000015645	ENSSSCG00000015645.5	9	66838119	67116126	1	SLIT-ROBO Rho GTPase activating protein 2 [Source:VGNC Symbol;Acc:VGNC:108512]
ENSSSCG00000016780	ENSSSCG00000016780.5	16	508637	1521749	-1	catenin delta 2 [Source:VGNC Symbol;Acc:VGNC:87068]	CTNND2
ENSSSCG00000016782	ENSSSCG00000016782.5	16	3969932	3999778	1	OTU deubiquitinase with linear linkage specificity like [Source:VGNC Symbol;Acc:VGNC:91107]	OTULINL
ENSSSCG00000021784	ENSSSCG00000021784.4	8	115476956	115699941	1	TBC1 domain containing kinase [Source:VGNC Symbol;Acc:VGNC:93786]	TBCK
ENSSSCG00000024416	ENSSSCG00000024416.4	12	55046888	55103400	-1	myosin heavy chain 13 [Source:VGNC Symbol;Acc:VGNC:99018]	MYH13
ENSSSCG00000024474	ENSSSCG00000024474.4	5	17660144	17668490	1
ENSSSCG00000024492	ENSSSCG00000024492.4	13	75905676	76345534	1	EPH receptor B1 [Source:VGNC Symbol;Acc:VGNC:87736]	EPHB1
ENSSSCG00000026293	ENSSSCG00000026293.4	2	8937778	8968932	1	syntaxin 5 [Source:VGNC Symbol;Acc:VGNC:93593]	STX5
ENSSSCG00000028239	ENSSSCG00000028239.4	16	4784726	5194189	1	F-box and leucine rich repeat protein 7 [Source:VGNC Symbol;Acc:VGNC:98009]	FBXL7
ENSSSCG00000028942	ENSSSCG00000028942.4	7	101604569	101938298	1	neurexin 3 [Source:UniProtKB Gene Name;Acc:A0A8D0YIL4]	NRXN3
ENSSSCG00000029536	ENSSSCG00000029536.4	15	31707555	31785955	1	secretin receptor [Source:VGNC Symbol;Acc:VGNC:95482]	SCTR
ENSSSCG00000031436	ENSSSCG00000031436.2	2	14370608	14531024	1
ENSSSCG00000031946	ENSSSCG00000031946.3	11	60791363	62147239	1	glypican 5 [Source:VGNC Symbol;Acc:VGNC:88582]	GPC5
ENSSSCG00000033262	ENSSSCG00000033262.3	2	151402211	151409833	-1	CD74 molecule [Source:VGNC Symbol;Acc:VGNC:86428]	CD74
ENSSSCG00000034028	ENSSSCG00000034028.2	2	13779413	13780343	-1
ENSSSCG00000035445	ENSSSCG00000035445.3	12	45178313	45203216	-1	seizure related 6 homolog [Source:VGNC Symbol;Acc:VGNC:92767]	SEZ6
ENSSSCG00000037751	ENSSSCG00000037751.3	3	112478027	112581104	1	otoferlin [Source:VGNC Symbol;Acc:VGNC:91089]	OTOF
ENSSSCG00000038066	ENSSSCG00000038066.3	10	6399531	6634294	-1	usherin [Source:VGNC Symbol;Acc:VGNC:95561]
ENSSSCG00000038539	ENSSSCG00000038539.3	10	8903767	8946431	-1
ENSSSCG00000039045	ENSSSCG00000039045.3	2	150996686	151022148	1	solute carrier family 26 member 2 [Source:VGNC Symbol;Acc:VGNC:93027]	SLC26A2
ENSSSCG00000039821	ENSSSCG00000039821.4	8	129802327	129874129	1	GPRIN family member 3 [Source:HGNC Symbol;Acc:HGNC:27733]	GPRIN3
ENSSSCG00000043001	ENSSSCG00000043001.2	2	151356365	151360482	-1
ENSSSCG00000045681	ENSSSCG00000045681.1	10	56179667	56186108	-1
ENSSSCG00000045838	ENSSSCG00000045838.1	2	14482992	14483903	-1
ENSSSCG00000046707	ENSSSCG00000046707.2	3	18245787	18253490	1
ENSSSCG00000052305	ENSSSCG00000052305.1	8	129804497	129808657	1
ENSSSCG00000053939	ENSSSCG00000053939.1	9	52975091	53009471	-1
ENSSSCG00000054098	ENSSSCG00000054098.1	5	20663068	20664003	1
ENSSSCG00000056075	ENSSSCG00000056075.1	10	37762909	37768050	1
ENSSSCG00000057857	ENSSSCG00000057857.1	13	37081626	37084754	1
ENSSSCG00000058247	ENSSSCG00000058247.1	10	37709595	37712622	1
ENSSSCG00000059445	ENSSSCG00000059445.1	10	37754388	37760463	1
ENSSSCG00000060412	ENSSSCG00000060412.1	5	32173789	32177098	-1
ENSSSCG00000060480	ENSSSCG00000060480.1	2	151202777	151216988	1	caudal type homeobox 1 [Source:UniProtKB Gene Name;Acc:A0A8W4F945]	CDX1
ENSSSCG00000060927	ENSSSCG00000060927.1	10	37713816	37720017	1
ENSSSCG00000061178	ENSSSCG00000061178.1	5	32135742	32141409	-1
ENSSSCG00000061671	ENSSSCG00000061671.1	8	129804485	129808685	-1
